# Supplementary material for: Proteome Profiling of Wheat Shoots from Different Cultivars
Source: Front Plant Sci. 2017 Mar 13;8:332. doi: 10.3389/fpls.2017.00332 (PMC5346552; doi:10.3389/fpls.2017.00332)
Supplement: Supplementary file 1 [file Data_Sheet_1.XLS]

## Sheet: Table S1
List of reproducibly quantified proteins
Imputed Log2-LFQ intensities are highlighted in blue
BLASTP results against O. sativa database are displayed. The score respresents the protein score which is derived from peptide posterior error probabilities
Log2-Intensities are displayed in blue, the values are centered by subtracting the median of the entire set of protein ratios per sample
Protein ID	Oryza sativa blastp ID	Gene description	Peptides	Razor + unique peptides	Unique peptides	Sequence coverage [%]	Unique + razor sequence coverage [%]	Unique sequence coverage [%]	Score	Apogee_bio1_tech1	Apogee_bio1_tech2	Apogee_bio2_tech1	Apogee_bio2_tech2	Apogee_bio3_tech1	Apogee_bio3_tech2	S. Cappelli_bio1_tech1	S. Cappelli_bio1_tech2	S. Cappelli_bio2_tech1	S. Cappelli_bio2_tech2	S. Cappelli_bio3_tech1	S. Cappelli_bio3_tech2	Pavon_bio1_tech1	Pavon_bio1_tech2	Pavon_bio2_tech1	Pavon_bio2_tech2	Pavon_bio3_tech1	Pavon_bio3_tech2
W5D067	LOC_OS01G01060.1	40S ribosomal protein S5, 40S ribosomal protein S5, putative, expressed	13	13	13	64	64	64	323.31	2.91548	3.01435	3.04734	3.24793	3.11311	2.59026	3.26887	3.23291	2.89597	3.34684	3.49905	3.64336	3.12485	3.16855	3.30016	3.58143	3.23199	3.16992
W5CKP1	LOC_OS01G01302.1	shikimate kinase, putative, expressed, inactive shikimate kinase like 1, chloroplastic	10	10	1	56.8	56.8	4.4	173.08	1.19248	1.20217	1.8995	1.85525	1.30461	1.40604	1.3833	1.39768	0.769102	1.17788	1.18773	1.18569	1.30845	1.05179	1.72927	1.70465	1.30678	0.785379
A0A0C4B2Z2	LOC_OS01G01450.1	stress responsive protein, putative, expressed	5	5	2	19.8	19.8	7.7	30.973	-0.831121	-0.713354	0.350025	-0.282785	-0.923174	-0.900917	0.0130501	-0.371988	-0.694094	-0.466814	-0.683325	-1.07937	-0.30101	-0.188873	-0.806522	-0.589314	-1.45686	-1.42643
W5CJT3	LOC_OS01G01710.1	1-deoxy-D-xylulose 5-phosphate reductoisomerase, chloroplast precursor, putative, expressed, D-xylulose 5-phosphate reductoisomerase, 1-deoxy-D-xylulose 5-phosphate reductoisomerase, chloroplastic	13	13	13	38.8	38.8	38.8	111.76	-0.46818	-0.0107784	0.0305882	0.741364	0.19046	0.35236	0.645979	0.113297	0.181538	0.452095	0.211174	0.223394	-0.096508	0.00788498	0.544323	0.131746	-0.289486	-0.0894032
W5DJ68	LOC_OS01G01790.1	No description available.	6	6	6	26.3	26.3	26.3	41.145	-4.6639	-2.37596	-2.4088	-4.09178	-1.91845	-1.90209	-4.78634	-2.3211	-4.21721	-3.48076	-3.34362	-2.86706	-2.78412	-2.75894	-2.22548	-2.11985	-3.46954	-2.64235
W5CVJ9	LOC_OS01G02020.1	Probable acetyl-CoA acetyltransferase, cytosolic 2, acetyl-CoA acetyltransferase, cytosolic, putative, expressed	4	3	3	7.4	5.3	5.3	10.429	-3.40582	-1.72032	-2.40039	-2.28613	-1.09476	-1.71947	-3.46294	-0.895988	-3.63621	-3.54001	-1.55622	-3.71435	-1.00613	-3.06119	-1.1238	-1.71594	-0.774811	-1.58098
A0A077RR71	LOC_OS01G02080.1	trans isomerase B, peptidyl-prolyl cis-trans isomerase, putative, expressed	8	8	8	35.1	35.1	35.1	40.067	0.587841	1.00973	0.641865	0.576328	0.843704	0.940811	1.27142	1.22378	1.84125	2.04128	1.29686	1.38539	0.982912	0.820911	0.931236	0.985325	0.789129	0.522791
W5CKS9	LOC_OS01G02090.1	Protein decapping 5	2	2	2	5.1	5.1	5.1	2.7154	-2.31684	-1.89635	-0.43186	-0.96529	-4.68939	-3.54043	-4.16353	-2.27118	-4.31495	-3.867	-3.61113	-3.53351	-3.96283	-3.91014	-1.97803	-2.80403	-3.76667	-4.14475
D8L9Q5	LOC_OS01G02880.1	Probable fructose-bisphosphate aldolase 3, chloroplastic, fructose-bisphospate aldolase isozyme, putative, expressed	11	10	10	42.9	40.8	40.8	196.2	-0.719292	-0.646891	0.699509	0.161318	-0.16901	-0.498632	0.698154	0.801435	-0.00166702	0.65181	0.620516	0.032938	-0.733252	-1.41524	0.257952	-0.0573082	-0.756403	-1.57352
I0JTU8	LOC_OS01G03020.1	tRNA synthetase class I, putative, expressed, Leucine--tRNA ligase	4	4	4	7.6	7.6	7.6	91.586	-2.51657	-2.21751	-1.38114	-1.62051	-2.16939	-4.64479	-3.5548	-1.56029	-3.51063	-3.49974	-1.87139	-1.54116	-3.40185	-3.44755	-1.97132	-1.90562	-4.31908	-4.21818
A0A077RPB8	LOC_OS01G03650.1	ABCI7, chloroplastic, sufB%2FsufD domain containing protein, putative, expressed	5	5	5	17.6	17.6	17.6	68.097	-0.795238	-0.279922	-0.439411	-0.428175	-0.238628	-0.797768	-0.5175	-0.740074	-1.09437	0.4965	-0.436724	-0.614017	-0.0903435	-0.435989	-0.136501	-0.60664	-0.346039	-0.603964
W5CNJ4	LOC_OS01G03730.1	nuclease PA3, putative, expressed	3	3	3	27.1	27.1	27.1	49.224	-0.139111	-0.181932	-0.627432	-0.135645	-0.49861	-3.86616	0.150553	0.477451	0.199144	-3.62719	0.521854	0.254641	0.443666	0.14929	0.431744	0.411442	0.447176	0.0578976
A0A077RU76	LOC_OS01G03760.1	Transmembrane protein 214	9	9	8	22.3	22.3	20.5	166.73	-0.374126	-0.343042	0.0705814	0.10923	0.51997	-0.0564442	0.882725	0.615112	-0.354895	-0.563889	0.163431	0.475777	0.209137	-0.119932	0.837278	0.805067	1.09332	0.948992
W5ACP2	LOC_OS01G04040.1	Birk type wound-induced proteinase inhibitor WIP1, BBTI11 - Bowman-Birk type bran trypsin inhibitor precursor, putative, expressed	4	4	4	47.8	47.8	47.8	83.888	1.00518	1.7339	3.06972	3.30261	0.299126	0.87458	1.45434	1.86967	0.154913	0.89959	1.29826	0.511932	0.18524	0.493355	1.12245	0.971333	-0.565607	-0.592585
A0A077RVJ6	LOC_OS01G04650.1	PB1 domain containing protein, expressed	7	7	7	15.2	15.2	15.2	34.86	-1.35625	-0.854513	-1.28118	-0.833418	-1.73919	-1.81751	-0.521919	-0.655758	-0.785379	-1.13654	-0.616745	-0.839607	-1.60095	-1.14302	-0.8088	-1.04709	-3.61938	-1.47067
W5D739	LOC_OS01G04730.1	60S ribosomal protein L26, ribosomal protein L24, putative, expressed	9	9	9	28.7	28.7	28.7	148.86	2.16044	2.35243	3.57214	3.13043	2.51237	2.71497	2.6742	2.81091	2.75623	2.85007	2.16932	1.89208	2.27371	2.51212	2.62474	2.79994	2.24195	2.70957
A0A077RVM7	LOC_OS01G04814.1	Suppressor protein of bem1/bed5 double mutants, vacuolar protein sorting-associating protein 4B, putative, expressed	7	7	7	21.3	21.3	21.3	47.833	-2.43085	-1.54812	-1.69811	-1.1977	-0.649626	-2.12068	-0.724886	-1.87343	-1.10902	-1.4126	-0.811335	-1.07227	-1.58987	-1.74119	-1.87185	-1.76571	-1.69442	-1.47822
W5DFI9	LOC_OS01G05010.1	Mitochondrial acidic protein MAM33, mitochondrial glycoprotein, putative, expressed	3	3	2	35.4	35.4	29.2	77.469	-0.540937	-0.353535	-4.32289	-3.88454	-4.61032	-2.94308	-0.824633	-1.3181	-3.4901	-3.52968	-0.80974	-3.32607	-0.623014	-0.571133	-0.305311	-0.498262	-4.173	-4.38836
W5CX03	LOC_OS01G05060.1	mitochondrial glycoprotein, putative, expressed	7	7	6	48.1	48.1	41.9	182.02	0.212975	0.62229	0.384693	0.637987	0.931074	1.268	1.10557	1.02682	2.02373	1.46446	1.22415	1.02344	1.26098	0.586456	0.649361	0.155224	0.0550785	0.460836
W5D1Z1	LOC_OS01G05080.1	thylakoid lumenal protein, putative, expressed, lumenal 15 kDa protein 1, chloroplastic	7	7	7	52	52	52	323.31	2.45741	2.96145	2.77946	2.77636	2.42697	2.07215	2.24789	1.94078	1.93176	1.94905	2.26791	1.90777	2.40337	2.00284	2.11525	1.99573	2.02334	2.09535
W5DIU6	LOC_OS01G05490.1	Triosephosphate isomerase, cytosolic, Triosephosphate isomerase, triosephosphate isomerase, cytosolic, putative, expressed	19	3	3	77.9	20.2	20.2	138.79	1.87104	2.79837	1.05837	2.32788	2.13345	2.78316	-3.8509	-3.95085	-3.6809	-3.3715	-4.96572	-3.43911	2.67599	3.12615	2.28061	2.69366	3.10424	2.97863
A0A077RSI3	LOC_OS01G05490.1	Triosephosphate isomerase, cytosolic, Triosephosphate isomerase, triosephosphate isomerase, cytosolic, putative, expressed	19	3	3	77.9	15	15	95.468	-0.804037	-1.38424	1.23352	0.447277	-0.879242	-0.97603	0.534569	0.397009	-0.00254631	0.355246	-0.144993	-0.681988	-1.33411	-0.903244	-0.7938	-0.96645	-1.72966	-1.50895
W5CMD2	LOC_OS01G05490.1	Triosephosphate isomerase, cytosolic, Triosephosphate isomerase, triosephosphate isomerase, cytosolic, putative, expressed	19	18	0	77.9	74.7	0	323.31	5.33212	5.59504	5.10199	5.02106	5.62422	5.70893	5.96943	6.14938	4.65414	5.08299	5.59357	5.26938	5.87848	5.71708	5.79672	5.96409	5.70839	5.46916
W5GJ30	LOC_OS01G05900.1	Histone H2B.10, Histone H2B, Core histone H2A/H2B/H3/H4 domain containing protein, putative, expressed	9	2	2	45.4	9.2	9.2	28.108	-2.42492	-4.35426	-0.834173	-0.57316	-4.00341	-2.64734	-1.77456	-2.23434	-3.06334	-2.43306	-3.08546	-3.23224	-3.08767	-3.40522	-1.80838	-1.67822	-2.90116	-2.74633
W5CKC4	LOC_OS01G06290.1	rich splicing factor RS2Z32, splicing factor, arginine/serine-rich, putative, expressed	6	6	5	27.9	27.9	21.6	46.336	-0.559542	-0.449575	-0.271515	-0.0648041	0.14007	-1.16117	0.0905838	-1.07736	-0.859198	0.252003	-0.198879	-0.142445	0.513796	-0.264416	0.024971	0.805134	-0.801777	-0.666391
W5CR25	LOC_OS01G06580.1	Fasciclin-like arabinogalactan protein 12, fasciclin domain containing protein, expressed	2	2	2	13.4	13.4	13.4	26.648	-1.97284	-0.90143	-1.11114	-4.28131	-1.41809	-4.54103	-0.527113	-0.507284	-0.577568	-1.1757	-0.322971	-0.221041	-3.00713	-0.9704	-0.6556	-1.08442	-3.83076	-1.50826
W5CUJ0	LOC_OS01G07090.1	protein phosphatase 2C 1, Probable protein phosphatase 2C 1, 5-azacytidine resistance protein azr1, putative, expressed	10	10	10	41.3	41.3	41.3	95.358	-0.772781	0.35965	-0.131821	0.493105	0.232216	1.01983	1.00465	0.993647	0.429811	0.742638	0.850504	0.172636	0.438383	0.12751	0.846737	0.346872	-0.117762	-0.0654297
W5CNL7	LOC_OS01G07520.1	proline-rich family protein, putative, expressed	8	3	1	25.1	7.4	2.6	4.9417	-4.26437	-2.73331	-3.74111	-3.38301	-3.36113	-3.59958	-2.24589	-1.88125	-2.6418	-2.63724	-3.63102	-3.44288	-3.5725	-3.31351	-4.14493	-2.88922	-4.40778	-4.81816
A0A077RWI8	LOC_OS01G07520.1	proline-rich family protein, putative, expressed	8	8	2	19.7	19.7	4.3	27.523	-1.7268	-0.858303	-0.320372	-0.641729	-1.53099	-1.1595	-1.30723	-0.341911	-1.60359	-0.685143	-1.46043	-1.54536	-1.38774	-1.42129	-0.915474	-1.77013	-1.91167	-1.65771
W5D4Q6	LOC_OS01G07760.1	Phospholipase D alpha 1, phospholipase D, putative, expressed, Phospholipase D alpha 1	13	13	13	21.8	21.8	21.8	118.08	0.260386	0.739046	0.557869	0.382788	0.406918	0.878643	1.50002	0.781946	0.849302	1.99629	1.71113	1.34085	1.01279	1.08764	1.41604	1.21391	0.897985	0.650368
A0A077RQN1	LOC_OS01G07810.1	protein of unknown function domain containing protein, expressed	9	7	7	54.2	42.5	42.5	182.59	-1.57302	0.759819	-0.201487	-0.16589	0.238436	-0.322111	-1.0361	0.015789	-2.76648	-0.486345	0.768007	1.41568	-0.356819	0.842867	0.328003	-0.247074	1.88542	1.30365
W5CKI0	LOC_OS01G07910.1	NADH-cytochrome b5 reductase, putative, expressed, Plasma membrane-associated coenzyme Q6 reductase PGA3	13	13	13	61.3	61.3	61.3	194.27	1.6087	1.89567	1.05373	1.20821	1.93714	2.23561	1.97874	1.75201	0.806503	0.31172	1.92513	1.61977	1.91421	2.29662	1.75948	1.75808	2.10613	1.67636
W5CM05	LOC_OS01G07960.1	acyl-protein thioesterase, putative, expressed, Acyl-protein thioesterase	3	3	3	22.4	22.4	22.4	30.801	-2.00825	-1.48646	-1.50384	-1.73511	-4.53786	-1.58088	-1.51562	-1.78009	-4.50482	-1.84021	-1.40247	-3.75318	-0.594891	-0.976868	-1.15904	-1.36082	-0.967379	-3.91757
A0A077RU45	LOC_OS01G08200.1	ubiquitin carboxyl-terminal hydrolase 14, putative, expressed, terminal hydrolase 13	9	9	5	15.5	15.5	9.2	30.918	-2.37823	-1.19156	0.153774	-0.459984	-1.50206	-2.03924	-1.16149	-1.27664	-1.89283	-1.98416	-0.850492	-1.066	-1.53569	-1.52189	-1.00586	-0.978298	-1.97091	-1.74802
W5D1K7	LOC_OS01G08410.1	early fruit mRNA, putative, expressed	6	6	1	28.9	28.9	7.5	95.84	-0.489664	-0.628664	-0.863708	-0.697054	-1.08107	-1.18469	-0.734438	-1.18869	-0.650749	-0.713987	-1.55798	-1.50822	-0.929636	-1.07733	-0.899597	-1.42558	-1.36464	-1.56877
W5DGM2	LOC_OS01G08510.1	MAR-binding filament-like protein 1, putative, expressed, MAR-binding filament-like protein 1-1	31	5	5	51.3	10.4	10.4	39.271	-2.71223	-1.54163	-1.38432	-0.585869	-3.80568	-1.16428	-4.86399	-4.51066	-3.28335	-2.74262	-4.56142	-3.64529	-1.58685	-1.59159	-1.33593	-1.35731	-1.99501	-1.23361
A0A077RX13	LOC_OS01G08510.1	MAR-binding filament-like protein 1, putative, expressed, MAR-binding filament-like protein 1-1	34	15	13	51.3	27.3	24	157.49	-1.2679	-0.717522	1.15113	0.818546	-1.09177	-0.953642	-0.119211	-0.320414	0.0798664	0.29027	-0.449835	-0.272179	-0.816952	-0.701872	-0.754885	-0.0629101	-0.622822	-1.04156
W5CMF5	LOC_OS01G08510.1	MAR-binding filament-like protein 1, putative, expressed, MAR-binding filament-like protein 1-1	34	34	8	51.5	51.5	12.4	323.31	1.53298	1.79946	3.21743	2.98284	1.93481	1.88346	2.28125	2.45118	2.26681	2.43849	2.01356	1.85258	1.64608	1.7069	2.05473	2.22422	1.12874	1.27158
W4ZWK2	LOC_OS01G08560.1	DnaK family protein, putative, expressed, shock protein 105 kDa	14	5	4	51.9	19.2	15.4	28.85	-2.23373	-2.28943	0.516869	-0.262609	-2.41558	-2.55924	-1.839	-1.55012	-3.04346	-2.52268	-2.98834	-2.16588	-2.74626	-2.04548	-1.73752	-1.06601	-2.79065	-2.61174
W5AL78	LOC_OS01G08560.1	DnaK family protein, putative, expressed, shock protein 105 kDa	22	4	4	30.3	9.6	9.6	28.932	-4.29113	-4.05135	-2.49111	-3.37436	-2.21817	-2.34107	-2.34851	-2.58148	-4.01627	-3.34948	-2.17614	-3.97606	-2.24279	-1.7691	-2.46507	-2.64281	-3.90148	-2.33091
W5A8B5	LOC_OS01G08560.1	DnaK family protein, putative, expressed, shock protein 105 kDa	34	34	2	51.1	51.1	4.1	323.31	2.07735	2.38198	2.94974	2.93177	2.41231	2.22491	2.69272	2.61155	2.57719	2.6078	2.39584	2.2503	2.27441	2.28114	2.67986	2.51216	1.78304	1.67458
A0A077RTE1	LOC_OS01G08930.1	box ATP-dependent RNA helicase 39, DEAD-box ATP-dependent RNA helicase 39, DEAD-box ATP-dependent RNA helicase, putative, expressed	4	4	4	9.2	9.2	9.2	28.753	-1.40445	-0.799791	-2.59455	-2.1412	-0.921591	-0.511671	-1.96946	-2.70293	-3.77129	-4.23493	-2.24727	-1.45012	-1.05051	-1.19703	-1.96941	-1.83096	-0.259674	-0.240198
W5CPG2	LOC_OS01G09000.1	glutaminyl-tRNA synthetase, putative, expressed, Glutamine--tRNA ligase	5	5	4	8.1	8.1	6.8	30.629	-2.7782	-2.07182	-3.8842	-3.1826	-2.20548	-4.3448	-2.21321	-2.49181	-3.33402	-3.09395	-2.18838	-3.07708	-2.15365	-2.44084	-2.04972	-2.31296	-1.37109	-1.41935
A6Q0N9	LOC_OS01G09010.1	deacetylbaccatin III 10-O-acetyltransferase, transferase family protein, putative, expressed	6	6	6	14.6	14.6	14.6	12.325	-1.13652	-1.01349	-1.15161	-1.14651	-1.31066	-0.895237	-0.0108509	0.00121117	-0.160666	0.340334	0.255148	0.00532913	-0.782972	-0.451609	-0.432823	-0.623367	-0.34141	-0.19969
W5CKF9	LOC_OS01G09320.1	NADP-dependent malic enzyme, chloroplast precursor, putative, expressed, NADP-dependent malic enzyme, chloroplastic, NADP-dependent malic enzyme	5	4	4	11.7	10	10	17.787	-2.87203	-3.1076	-2.43797	-3.57015	-3.46982	-2.84975	-1.96915	-2.10487	-3.43764	-2.98556	-1.42402	-0.773476	-1.72839	-4.49446	-2.39653	-4.22709	-2.01821	-1.76384
A0A077RWY7	LOC_OS01G09430.1	No description available.	3	3	3	9.6	9.6	9.6	4.5948	-3.45619	-3.33376	-3.82571	-2.17685	-2.62702	-2.55972	-1.7952	-1.75572	-2.10542	-2.95099	-1.55348	-1.68741	-1.67473	-3.59624	-0.697866	-0.955669	-4.19241	-2.29599
Q7X729	LOC_OS01G09510.1	60S acidic ribosomal protein, putative, expressed, acidic ribosomal protein P2	9	9	9	81.2	81.2	81.2	323.31	3.9107	4.34911	4.60951	4.12949	4.11642	4.23562	3.85919	3.94401	3.38527	3.88128	3.78296	3.14134	3.88051	3.71246	4.09681	3.77569	3.75467	3.84745
W5CRJ0	LOC_OS01G09560.1	Probable mitochondrial-processing peptidase subunit alpha-1, mitochondrial-processing peptidase subunit alpha, mitochondrial precursor, putative, expressed	17	4	4	50.3	19	19	206.46	-3.28001	-3.13054	-1.45576	-0.381538	-0.647139	-0.191196	0.355076	0.620716	-0.310589	-0.422363	0.388905	0.639257	-0.2082	-0.561602	-0.156986	-0.113697	-3.6333	-3.04459
W5CKU6	LOC_OS01G09560.1	Probable mitochondrial-processing peptidase subunit alpha-1, mitochondrial-processing peptidase subunit alpha, mitochondrial precursor, putative, expressed	19	19	5	61.9	61.9	23.6	323.31	1.5856	2.13859	1.98409	1.79044	2.09609	2.33514	2.50122	2.41403	1.81226	2.11609	2.24818	2.59872	2.5755	3.03998	2.63675	2.62556	2.58298	2.75326
A0A077RX59	LOC_OS01G09890.1	machinery-associated protein 22, translation initiation factor SUI1, putative, expressed	3	3	2	26	26	22	40.508	-2.84246	-1.99135	-1.90672	-1.70263	-2.39435	-4.02997	-2.1137	-2.07172	-3.72952	-3.21363	-2.27632	-2.46454	-3.35078	-2.01479	-1.65919	-1.70748	-3.3278	-3.14431
W5CLJ9	LOC_OS01G10020.1	pyrophosphatase/phosphodiesterase family member, ectonucleotide pyrophosphatase/phosphodiesterase family member 1, putative, expressed	2	2	2	10.8	10.8	10.8	11.786	-1.24941	-0.571362	-3.86232	-1.97362	-0.566217	-0.519474	-4.12404	0.17104	-0.815973	-1.92345	-4.16161	-0.190825	-0.218828	0.252335	-0.70435	-3.3464	-0.406315	-0.182035
W5CRI4	LOC_OS01G10210.1	lachrymatory factor synthase, putative, expressed	2	2	2	18	18	18	22.379	-4.69381	-5.15146	-4.84096	-2.74497	-2.49725	-3.06578	-2.84172	-2.89755	-3.753	-3.42344	-3.01933	-2.95655	-2.4786	-3.13101	-5.74075	-4.6567	-4.16347	-3.99383
W5CQE4	LOC_OS01G11230.1	SOUL heme-binding protein, putative, expressed, Heme-binding protein 2	9	9	9	55.2	55.2	55.2	153.44	0.733459	1.02046	0.888651	0.974909	0.987839	0.635128	1.1505	0.950653	1.12445	0.884508	1.20325	0.820248	1.17702	0.691607	1.41474	1.06375	0.848886	0.630974
W5CMS2	LOC_OS01G11240.1	DUF538 domain containing protein, putative, expressed	4	1	0	26.2	10.1	0	162.04	-3.3846	-3.82449	-0.458996	-0.315916	-3.81237	-5.25561	-4.23902	-0.845112	-2.37728	-3.38497	-5.10721	-1.2716	-3.49297	-2.72325	-3.80876	-0.320366	-3.82879	-3.61214
A0A0C4BFV0	LOC_OS01G11240.1	DUF538 domain containing protein, putative, expressed	6	6	2	41.4	41.4	30.3	199.35	1.37871	1.51868	-1.02174	-0.511278	1.61724	2.28127	2.19894	2.38372	-0.098196	0.898428	2.69959	3.19802	2.14068	2.66209	1.84833	1.52733	2.99275	2.7069
A0A077RR46	LOC_OS01G11880.1	DJ-1 family protein, putative, expressed, DJ-1 homolog A	8	8	8	17	17	17	286.66	-0.777594	-0.371382	-0.246178	0.11285	0.167994	-0.850214	0.200844	0.577629	0.23604	-0.754414	1.54935	1.43259	-0.133078	0.13101	-0.240129	-0.856234	0.502296	0.213188
A0A077RYE2	LOC_OS01G12830.1	Glyoxylate/hydroxypyruvate reductase B, erythronate-4-phosphate dehydrogenase domain containing protein, expressed	12	12	9	34.6	34.6	28.2	323.31	0.793442	0.552422	-0.0745983	-0.190683	0.920351	0.0768318	0.530993	0.644821	-0.147001	0.579088	1.24872	1.22695	0.685177	0.929401	-0.097662	-0.279173	1.0842	1.01331
A0A077RRE2	LOC_OS01G12880.1	TOM1-like protein 2, VHS and GAT domain containing protein, expressed	6	6	6	11.9	11.9	11.9	30.757	-0.842987	-0.590342	-1.4001	-0.829098	-0.866949	-0.568815	-0.691483	-0.63549	-3.23773	-1.14142	-0.514145	0.468864	-0.747766	-0.213655	-0.960484	-0.790955	-0.142298	0.209942
W5H8V6	LOC_OS01G13080.1	60S acidic ribosomal protein, putative, expressed	6	6	6	78.3	78.3	78.3	240.08	3.66123	4.16003	4.34406	4.04518	4.25354	4.47805	4.20901	4.39748	3.99278	4.07164	3.88087	3.33913	4.14205	3.71744	4.16034	4.06533	3.37709	3.55614
A0A077RYR2	LOC_OS01G13150.1	metallo-beta-lactamase family protein, putative, expressed, phosphodiesterase ELAC protein 2	4	4	4	10.1	10.1	10.1	33.137	-3.14859	-2.97527	-4.1726	-3.77665	-2.81207	-3.44225	-3.26156	-3.56645	-3.51438	-3.8289	-3.64477	-3.31692	-3.37077	-3.23586	-3.57065	-3.29533	-3.2377	-2.28662
A0A077RZB0	LOC_OS01G13160.1	VHS domain-containing protein At3g16270	8	8	8	13.9	13.9	13.9	30.691	-1.02886	-0.539942	-1.33645	-0.488632	-0.825089	-0.809278	-0.474478	-0.236704	-0.447809	-0.213352	-0.447104	-0.474199	-0.81646	-0.859619	-0.530556	-0.379358	-0.652864	-1.01884
W5BRW5	LOC_OS01G13190.1	Histidinol dehydrogenase, chloroplastic, Histidinol dehydrogenase, histidinol dehydrogenase, chloroplast precursor, putative, expressed	9	9	9	27.8	27.8	27.8	84.729	-1.69306	-0.386898	-1.00374	-4.39618	-1.50385	-0.494268	-0.528141	0.184296	-1.51879	-0.545689	-0.219915	-0.418699	-0.458424	-0.293379	-0.705088	0.0162621	-0.442614	0.0731792
W5DJR4	LOC_OS01G13210.1	Salt stress root protein RS1, Salt stress root protein RS1, salt stress root protein RS1, putative, expressed	9	2	2	56.6	17.6	17.6	21.823	-0.0131855	0.308548	1.76122	1.13648	-0.0375633	0.0112801	-3.38466	-4.97113	-2.42644	-3.77905	-3.82465	-3.86292	-2.65769	-4.31219	-3.41327	-3.37947	-3.68178	-4.04159
A0A077RZB4	LOC_OS01G13210.1	Salt stress root protein RS1, Salt stress root protein RS1, salt stress root protein RS1, putative, expressed	12	3	3	59.6	25	25	106.19	-0.743393	-0.0904083	1.61296	0.347195	-4.0651	-0.441183	-0.763231	0.628796	-0.613895	0.0126801	-0.19043	-0.504314	-1.20721	-4.16576	-0.746328	-0.683046	-4.77096	-3.22175
W5CJL1	LOC_OS01G13210.1	Salt stress root protein RS1, Salt stress root protein RS1, salt stress root protein RS1, putative, expressed	13	13	2	40.2	40.2	9.5	291.22	3.24622	3.34932	4.73942	4.42918	3.06165	3.08804	4.05944	4.34587	3.12532	3.46351	3.6286	3.36977	2.70352	2.65782	3.20834	3.35723	2.00517	2.12737
W5CMU1	LOC_OS01G13390.1	No description available.	5	5	2	38.8	38.8	14.6	31.575	-0.835983	-0.644802	0.00012207	0.68656	-0.594711	-5.65601	-0.674921	-1.06721	-3.01262	-1.53558	-4.01427	-0.591377	-0.0974674	-3.52374	-0.331436	-0.510906	-0.30677	0.0720978
A0A077RVD7	LOC_OS01G13700.1	DNA-binding protein-related, putative, expressed	6	6	6	59.3	59.3	59.3	20.824	-1.71648	-1.51241	1.19599	0.264317	-2.00985	-1.48032	-0.927345	-0.989214	-1.5005	-3.02304	-1.9524	-2.32025	-2.57075	-1.76958	-1.62646	-0.891533	-1.5251	-1.09722
W5DG85	LOC_OS01G13770.1	Triose phosphate/phosphate translocator TPT, chloroplastic, DUF250 domain containing protein, putative, expressed, Triose phosphate/phosphate translocator, chloroplastic	2	2	2	17.1	17.1	17.1	49.495	-3.19288	-4.56399	-4.29262	-4.24182	-2.526	-3.81162	-4.30808	-3.6584	-4.73421	-5.20973	-3.59542	-2.19157	-4.27386	-4.19262	-4.71791	-4.1974	-4.2198	-3.87002
W5D2J1	LOC_OS01G14950.1	importin subunit alpha, putative, expressed, Importin subunit alpha-1a, Importin subunit alpha	12	9	9	32.3	24.4	24.4	64.275	-1.53075	-0.662512	-0.266376	0.41832	-0.729086	-1.01863	-0.628582	-0.726328	-0.638678	-0.553297	-0.781855	-1.24641	-0.814251	-0.475359	-0.219551	-0.246935	-1.06972	-1.47321
A0A077RZI5	LOC_OS01G15600.1	PUR ALPHA-1, putative, expressed, Transcription factor Pur-alpha 1	8	8	8	26.9	26.9	26.9	17.526	-1.50425	-0.787046	-1.81423	-1.87196	-1.97648	-2.17585	-1.24267	-2.03141	-0.24227	-1.10731	-0.54665	-1.36735	-1.40244	-1.70346	-1.15986	-1.58651	-1.82662	-1.89037
A0A077RUX0	LOC_OS01G16090.1	ribonucleoprotein A1, A2/B1 homolog, RNA binding protein, putative, expressed	6	6	6	15.8	15.8	15.8	175.83	0.92498	1.41113	0.821926	0.500156	1.04318	1.09819	1.18652	0.888641	-0.325464	-1.39962	1.07735	1.10181	1.75903	1.4802	1.43457	1.37304	1.86251	1.73851
A0A077RRF3	LOC_OS01G16152.1	peroxiredoxin, putative, expressed, Peroxiredoxin-2F, mitochondrial, Peroxiredoxin-2F, mitochondrial	8	8	8	56	56	56	48.227	0.963625	0.964869	1.22487	0.961102	0.447823	0.396982	0.625553	0.872774	0.607191	0.310602	0.502041	0.16622	0.730074	0.994551	0.975136	0.967396	0.320095	0.094698
Q1XHC6	LOC_OS01G16430.1	Cysteine proteinase inhibitor 12, Cysteine proteinase inhibitor 12, cysteine proteinase inhibitor precursor protein, putative, expressed	11	11	3	54.3	54.3	15.6	323.31	1.55604	2.1819	2.16695	2.07101	1.82244	2.19138	2.62931	2.80287	2.24347	2.80826	2.62046	2.21322	1.96002	1.49582	2.13215	1.85868	1.59678	1.52813
W5CKP2	LOC_OS01G16450.1	Lignin-forming anionic peroxidase, peroxidase precursor, putative, expressed	2	2	2	23.7	23.7	23.7	6.1858	-1.56318	-1.02377	-4.38323	0.32098	-3.32475	-3.93334	-0.43626	-2.17503	-1.38391	-4.58197	-0.867788	-0.766378	-4.55308	-1.17639	-1.23498	0.689301	-2.53092	-1.93997
W5CP37	LOC_OS01G16530.1	protease proteolytic subunit, OsClp1 - Putative Clp protease homologue, expressed	4	4	4	50.5	50.5	50.5	16.997	-2.34619	-4.28284	-0.349951	-1.13739	-1.46487	-1.98274	-2.53653	-1.61689	-1.51029	-2.02068	-2.05855	-4.35291	-2.83579	-3.71987	-1.17928	-5.52664	-1.7683	-2.15077
W5DH28	LOC_OS01G16890.1	ribosomal protein L7Ae, putative, expressed, 60S ribosomal protein L30, 60S ribosomal protein L30	3	2	2	55.8	41.6	41.6	79.278	-3.67807	-4.70388	-0.348705	-4.38928	-4.18961	-4.08017	-4.29836	-4.20114	-3.53276	-3.58345	-4.19373	-5.09828	-4.52576	-3.445	-3.04727	-3.8535	-4.41985	-4.37644
W5AD76	LOC_OS01G16890.1	ribosomal protein L7Ae, putative, expressed, 60S ribosomal protein L30, 60S ribosomal protein L30	5	5	2	87.2	87.2	32.1	117.01	0.956326	1.69762	2.56323	2.2246	1.3701	1.62896	1.56889	2.14677	1.03933	1.40707	1.50585	1.20965	1.15907	0.838367	1.96361	1.79072	0.674063	0.918802
W5GHT5	LOC_OS01G16900.1	catalytic subunit 6, mitochondrial, dehydrogenase, putative, expressed	8	8	8	30.7	30.7	30.7	56.435	-0.804003	-0.28269	-0.405499	-0.698822	-0.166162	-0.351986	-0.95363	-1.3192	0	-1.18646	-0.534012	-1.20703	0.300711	-0.29882	-0.726835	-0.594809	-0.197037	-3.38718
A0A077RF25	LOC_OS01G16940.1	MazG nucleotide pyrophosphohydrolase domain containing protein, expressed, AMP cyclohydrolase	4	4	4	10.7	10.7	10.7	7.9818	-2.49641	-2.8487	-1.20379	-2.50567	-3.56111	-3.49189	-2.41123	-2.93568	-2.85921	-4.25859	-2.83317	-3.37848	-3.10952	-2.80494	-2.71129	-3.0168	-3.60967	-2.4824
A0A077RSE3	LOC_OS01G16960.1	pyruvate kinase, putative, expressed, Pyruvate kinase	8	7	2	17.9	15.8	5.1	30.21	-1.76398	-1.37425	-0.0151081	-0.292196	-1.42841	-1.62074	-0.49365	-0.787455	-1.20288	-1.17742	-0.696184	-1.41825	-1.51396	-1.50593	-1.08766	-0.42976	-2.81174	-1.44289
A0A077RWN0	LOC_OS01G16970.1	Glucosidase 2 subunit beta, glucosidase II beta subunit-like domain containing protein, expressed	8	8	8	18.8	18.8	18.8	46.019	-2.07636	-2.2062	0.118303	-0.0520992	-2.39159	-2.69945	-1.37926	-2.14908	-1.85769	-1.48041	-2.05967	-2.60838	-2.24383	-1.76804	-1.74415	-1.59622	-2.73622	-2.50055
Q0IKM3	LOC_OS01G17170.1	protoporphyrin IX monomethyl ester [oxidative] cyclase, magnesium-protoporphyrin IX monomethyl ester cyclase,chloroplast precursor, putative, expressed	11	11	11	31.4	31.4	31.4	122.51	-0.482336	-0.193668	-1.21348	-1.21174	0.112289	-0.0962448	-0.583324	-1.33558	-0.818525	-1.16117	0.103832	-0.451986	0.00755119	-0.485477	-0.187656	-0.0487041	0.581192	-0.426943
W5D5P8	LOC_OS01G17430.1	Coatomer subunit beta, coatomer subunit beta-1, putative, expressed, Coatomer subunit beta-2	9	9	9	13.6	13.6	13.6	32.142	-1.28499	-1.3886	-1.48737	-1.66106	-0.959843	-1.62074	-1.35909	-1.46532	-1.51052	-0.146036	-1.09056	-0.556326	-0.979092	-1.10731	-1.21641	-1.4709	-0.996605	-1.47268
A0A077S0B4	LOC_OS01G18070.1	bacterial transferase hexapeptide domain containing protein, expressed, Gamma carbonic anhydrase 3, mitochondrial	6	6	6	34.7	34.7	34.7	23.433	-1.07587	-0.616642	-1.15536	-1.025	-0.727081	-1.53428	-0.804047	-1.21771	-2.0173	-2.21572	-1.17636	-0.846987	-0.938906	-0.943262	-0.662821	-0.600252	-0.684402	-0.616905
W5DG53	LOC_OS01G18210.1	peptidyl-prolyl cis-trans isomerase, putative, expressed, cis-trans isomerase	6	4	4	85.3	46.8	46.8	36.319	-4.74901	-2.4471	-0.783298	-0.281345	-2.7234	-2.32097	-0.353006	-0.0793209	-1.41625	-0.545309	-0.959417	-1.32713	-1.2558	-0.886761	-0.882353	-0.504099	-2.32527	-1.84276
A0A077RAJ8	LOC_OS01G18210.1	peptidyl-prolyl cis-trans isomerase, putative, expressed, cis-trans isomerase	6	6	4	47.3	47.3	26.6	195.28	1.0289	1.55619	1.07685	0.892509	1.37572	1.16645	2.55365	1.49077	2.17411	1.45662	2.04978	1.6639	1.65031	1.72663	1.69638	1.96114	1.70477	1.62529
W5FMA5	LOC_OS01G18320.1	Protoporphyrinogen oxidase, chloroplastic, Protoporphyrinogen oxidase 1, chloroplastic, protoporphyrinogen oxidase, chloroplast precursor, putative, expressed	14	14	2	45.8	45.8	6.8	231.75	0.959164	1.59156	0.911697	0.851742	1.82281	1.25849	1.57303	0.966312	1.21624	1.03691	1.67977	1.41182	1.38017	1.2574	1.18212	1.20309	1.39583	1.03347
W5GBW4	LOC_OS01G18860.1	S-adenosylmethionine synthetase, putative, expressed, S-adenosylmethionine synthase 3, S-adenosylmethionine synthase	14	7	7	58.6	33.6	33.6	87.612	-4.48042	-0.312147	-0.498119	-0.8346	-0.271904	-0.957575	1.52205	1.02357	1.11123	0.0981312	0.940855	0.801426	-0.303099	-0.224913	-0.355656	-0.29528	0.00665855	-0.760622
W5DFE7	LOC_OS01G19450.1	ATP-citrate synthase subunit 1, putative, expressed, ATP-citrate synthase beta chain protein 1, ATP-citrate synthase beta chain protein 1	26	26	25	57.2	57.2	55.6	323.31	2.44505	3.13692	2.90587	2.77221	2.86089	3.02552	3.03412	2.9589	2.30557	2.17606	3.25322	3.15838	2.86309	2.43822	2.78181	2.37732	3.05884	2.57677
W5B0D9	LOC_OS01G19740.1	Calvin cycle protein CP12, calvin cycle protein CP12, putative, expressed	5	5	5	83	83	83	87.864	-1.92654	-1.30771	0.341949	-0.542992	-2.83809	-3.36088	-0.852808	-1.62034	-2.63551	-3.57305	-2.69801	-3.42849	-2.04709	-1.88297	-2.06098	-2.17924	-3.7213	-2.84512
W5FPB7	LOC_OS01G21034.1	Pectinesterase/pectinesterase inhibitor, pectinesterase, putative, expressed	6	6	2	15.8	15.8	8.4	41.43	-2.86239	-2.74829	-1.93635	-1.40528	-2.76895	-2.49481	-1.95223	-1.4234	-2.54861	-1.61226	-2.52001	-2.52676	-2.69272	-2.65479	-2.20442	-1.97506	-2.92725	-3.04626
W5GNU5	LOC_OS01G22010.1	S-adenosylmethionine synthetase, putative, expressed, S-adenosylmethionine synthase 2, S-adenosylmethionine synthase	10	1	1	57.4	5.3	5.3	59.296	-2.20635	-1.55406	-0.953945	-1.31779	-1.44028	-4.6974	0.0230427	0.508551	-0.0141945	0.369398	0.412252	-0.196024	-3.98063	-1.98861	-0.857437	-1.67091	-1.70308	-1.79107
A0A077RWS5	LOC_OS01G22010.1	S-adenosylmethionine synthetase, putative, expressed, S-adenosylmethionine synthase 2, S-adenosylmethionine synthase	28	2	0	83.2	4.6	0	90.07	0.484594	1.65534	0.499514	0.929237	2.12183	2.37801	1.36082	1.25525	1.44887	0.718725	1.86059	1.98579	2.05349	2.37628	2.39136	1.85951	2.60487	1.68497
A0A096UTN6	LOC_OS01G22010.1	S-adenosylmethionine synthetase, putative, expressed, S-adenosylmethionine synthase 2, S-adenosylmethionine synthase	25	6	0	74.7	26.3	0	307.79	1.61451	0.923725	1.66786	1.54489	2.28355	1.44658	2.57022	1.2629	1.62297	0.857889	2.27355	1.82324	2.45192	1.91516	2.01361	1.86115	1.89016	1.80959
W5H103	LOC_OS01G22010.1	S-adenosylmethionine synthetase, putative, expressed, S-adenosylmethionine synthase 2, S-adenosylmethionine synthase	26	9	5	88.2	45.3	23.4	323.31	2.80712	3.1379	2.53057	2.82389	3.50049	3.10876	3.4624	3.45647	3.41534	3.64346	3.66221	3.45202	3.41173	3.34427	3.53331	3.44201	3.22173	3.22413
A0A096UP15	LOC_OS01G22010.1	S-adenosylmethionine synthetase, putative, expressed, S-adenosylmethionine synthase 2, S-adenosylmethionine synthase	29	29	3	84	84	5.3	323.31	4.34625	4.82672	5.22107	5.11773	5.05805	4.99255	5.43142	5.62503	5.56555	5.6877	5.53125	5.00569	5.12836	4.91514	5.35538	5.22385	4.69248	4.75892
W5I0G1	LOC_OS01G22352.1	peroxidase precursor, putative, expressed, Peroxidase 66	3	3	3	25.5	25.5	25.5	18.714	-3.17785	-1.46747	-0.366585	-2.11059	-1.09381	-1.6257	-1.57349	-2.08191	-1.74653	-3.98549	-1.48532	-3.32601	-0.594273	-1.34074	-1.24887	-1.30986	-0.837612	-2.60144
W5A9E1	LOC_OS01G22490.1	Ubiquitin-40S ribosomal protein S27a-1, Polyubiquitin-C, 40S ribosomal protein S27a, putative, expressed	12	12	2	63.2	63.2	15.5	311.21	3.16001	3.97213	4.28561	3.88981	3.54074	3.71684	3.81429	3.63756	3.48298	3.71468	3.4799	2.99537	3.53974	3.51108	3.50089	3.33194	2.52091	2.54526
W4ZUZ6	LOC_OS01G22520.1	Dihydrolipoyl dehydrogenase, dihydrolipoyl dehydrogenase 1, mitochondrial precursor, putative, expressed	24	1	1	60.4	2.4	2.4	2.0667	-2.25788	-2.1429	-1.67979	-3.79719	-0.6828	-1.57952	-0.478703	-1.58866	-2.51097	-2.00954	-2.51333	-2.57254	-2.3376	-4.1768	-2.16449	-4.61092	-2.26471	-2.32534
W5AM85	LOC_OS01G22520.1	Dihydrolipoyl dehydrogenase, dihydrolipoyl dehydrogenase 1, mitochondrial precursor, putative, expressed	24	21	1	60.4	54.2	2.4	323.31	3.32655	3.56389	3.79219	3.70753	3.57122	3.32923	3.84909	3.46588	2.86644	2.93421	3.71459	3.44013	3.82473	3.72516	3.66092	3.38925	3.54046	3.08935
W5A848	LOC_OS01G22520.1	Dihydrolipoyl dehydrogenase, dihydrolipoyl dehydrogenase 1, mitochondrial precursor, putative, expressed	26	26	2	68.1	68.1	8.3	323.31	4.51166	4.63563	4.87942	5.01901	4.49293	4.34171	2.78745	2.85655	2.4394	2.73298	2.72749	2.56296	4.30922	4.28039	4.27811	4.45554	3.94202	3.80119
A0A077RWL8	LOC_OS01G23620.1	coat GTPase SAR1, miro, putative, expressed	6	6	5	52.8	52.8	47.2	22.637	-0.658335	-1.03549	-1.32682	-0.958944	-1.12083	-1.7284	-0.852766	-1.69552	-0.727491	-1.73818	-1.16173	-1.06586	-0.985529	-0.798513	-1.16253	-1.3418	-1.13058	-1.32867
W5I3P1	LOC_OS01G23680.1	rossmann fold nucleotide-binding protein involved in DNA uptake, putative, expressed	7	7	7	46.9	46.9	46.9	26.172	-4.06339	-1.63421	-0.189455	-0.607418	-1.14716	-1.00915	-0.880104	-0.500856	-1.36625	-0.792641	-0.755129	-1.5834	-1.18575	-1.48709	-1.27492	0.265446	-1.31255	-1.23351
A0A077RSQ1	LOC_OS01G24680.1	3-hydroxyacyl-CoA dehydrogenase, putative, expressed, Glyoxysomal fatty acid beta-oxidation multifunctional protein MFP-a	12	12	8	24.7	24.7	15.9	62.926	-1.87145	-2.11609	-2.11362	-1.56439	-0.67683	-1.40078	-0.936913	-1.4201	-1.11089	-1.23787	-0.738714	-0.892565	-1.31688	-1.75816	-1.4186	-1.18693	-1.20855	-1.33545
W5AR89	LOC_OS01G24690.1	60S ribosomal protein L23A, 60S ribosomal protein L23A, putative, expressed	16	16	16	50	50	50	220.28	3.10352	2.93006	3.65071	3.21871	2.80999	2.54084	2.9704	3.35258	2.40949	3.02003	2.31132	2.0486	2.5508	2.74987	3.00492	3.06637	2.41307	2.36977
B8YEL1	LOC_OS01G25484.1	ferredoxin--nitrite reductase, putative, expressed, Ferredoxin--nitrite reductase, chloroplastic	23	3	1	44.6	5.9	2	6.0932	-2.01587	-3.8527	-2.18101	-0.964828	-3.62707	-4.39775	-2.05642	-2.39503	-2.32474	-0.902193	-1.83332	-2.09963	-3.40797	-2.16367	-2.0313	-2.11671	-2.39502	-3.92877
W5GWJ4	LOC_OS01G25484.1	ferredoxin--nitrite reductase, putative, expressed, Ferredoxin--nitrite reductase, chloroplastic	25	25	4	56.1	56.1	8.7	126.86	1.19064	1.45957	1.18065	1.43173	1.18935	0.881214	0.914978	0.234735	0.898184	0.174049	1.36617	0.682835	1.99015	1.82527	1.98443	2.13885	1.58544	1.39374
W5EB42	LOC_OS01G27260.1	Probable glutathione S-transferase GSTF1, glutathione S-transferase, putative, expressed	6	6	3	34.9	34.9	18.3	117.71	-3.03783	-1.22238	-1.62773	-1.40723	-0.91324	-0.863213	0.460623	-0.110525	-1.26503	-1.25747	0.852699	0.915205	-1.12053	-1.30468	-1.29312	-0.92288	-1.51907	-0.886845
W5ANU0	LOC_OS01G27360.1	Probable glutathione S-transferase GSTF1, glutathione S-transferase, putative, expressed, Probable glutathione S-transferase GSTF1	5	5	5	28.8	28.8	28.8	69.977	-0.415146	-0.177387	0.380381	0.0578117	-0.167217	0.277185	0.804428	0.821789	0.928095	0.921711	0.719568	0.941284	0.00209045	-0.120043	-0.239002	0.40325	-0.780317	-0.609152
W5ALB9	LOC_OS01G27520.1	tRNA synthetases class II domain containing protein, expressed, Asparagine--tRNA ligase	14	14	13	30.7	30.7	28.4	66.157	-0.604147	-0.538349	-0.296808	-0.497267	-0.539911	-1.09586	-0.003685	-0.526705	-0.449486	-1.05793	-0.29421	0.07061	0	-0.525877	-0.0632038	-0.133934	-0.330069	-0.262667
A0A077RRZ5	LOC_OS01G27750.1	Bifunctional 3-dehydroquinate dehydratase/shikimate dehydrogenase, chloroplastic, bifunctional 3-dehydroquinate dehydratase/shikimate dehydrogenase,chloroplast precursor, putative, expressed	8	8	3	20	20	8.3	26.003	-5.15773	-0.87812	-1.146	-1.00448	-1.23057	-1.39015	-0.524878	-0.18854	-1.18332	-0.71356	-0.69537	-0.917128	-0.612909	-1.02482	-0.185211	-0.781267	-1.15205	-1.36492
W5GGV4	LOC_OS01G27990.1	NPL4-like protein, NPL4, putative, expressed, NPL4-like protein	4	4	4	11.3	11.3	11.3	6.8891	-2.9099	-3.07219	-2.18739	-3.38196	-2.33603	-2.52601	-2.79412	-3.7781	-2.79174	-3.40742	-3.04489	-3.54447	-3.35896	-3.4226	-4.36153	-4.01012	-2.39534	-3.15929
W5GVP8	LOC_OS01G28030.1	peroxidase precursor, putative, expressed, Lignin-forming anionic peroxidase	12	12	10	51.3	51.3	43.1	323.31	2.40624	2.48527	2.32837	2.3552	2.23746	2.10707	1.65856	1.74693	1.27778	0.614435	2.24145	2.12493	2.17354	2.1477	2.35665	2.40902	2.02348	1.97537
C3UZE4	LOC_OS01G28500.1	SCP-like extracellular protein, expressed, Basic form of pathogenesis-related protein 1	3	3	1	26.2	26.2	12.2	48.273	-3.21399	-5.24947	-4.33281	-3.58141	-4.86979	-4.31685	-0.682154	-0.770126	-1.53836	-1.64738	-0.554281	-1.34339	-3.21779	-4.21403	-3.38005	-3.5073	-3.45883	-3.18675
W4ZUH6	LOC_OS01G31610.1	Tyrosine--tRNA ligase, tyrosyl-tRNA synthetase, putative, expressed	13	13	13	35.2	35.2	35.2	101.13	-1.21331	-0.150896	-1.34667	-1.01922	-0.72365	-0.713371	-1.1481	-1.08651	-0.976297	-1.34443	-0.568686	-0.15571	-0.567081	0.0187645	-0.601961	-0.300449	-0.237896	-0.279009
P27665	LOC_OS01G31690.1	oxygen-evolving enhancer protein 1, chloroplast precursor, putative, expressed, enhancer protein 1, chloroplastic	13	2	2	38.2	7.1	7.1	9.206	-1.17004	-1.37548	1.01089	-0.811695	-4.19617	-1.76287	-0.837048	-1.15602	-1.17745	-1.13865	-1.31525	-1.52471	-1.86354	-1.86715	-1.13035	-0.738291	-3.74969	-4.06769
W5B9L0	LOC_OS01G31690.1	oxygen-evolving enhancer protein 1, chloroplast precursor, putative, expressed, enhancer protein 1, chloroplastic	26	26	12	68.9	68.9	45.7	323.31	7.66684	8.23088	8.18708	8.05725	7.91793	7.51063	8.27892	7.62393	7.9346	7.77417	8.24982	7.71055	7.99085	7.7839	8.17622	7.92126	7.49141	7.28602
A0A077RU01	LOC_OS01G32080.1	thiamine pyrophosphate enzyme, C-terminal TPP binding domain containing protein, expressed, 2-hydroxyacyl-CoA lyase	7	7	7	19.2	19.2	19.2	29.612	-3.09508	-3.58654	-5.36594	-0.798037	-1.85188	-5.30607	-1.40655	-1.31075	-2.94345	-1.29759	-1.37712	-3.26238	-3.29495	-2.79443	-3.69544	-2.78041	-4.44926	-3.44013
W5EZS1	LOC_OS01G32730.1	Protein FLUORESCENT IN BLUE LIGHT, chloroplastic, tetratricopeptide repeat containing protein, putative, expressed	5	5	5	19.1	19.1	19.1	49.225	0.32304	-0.145126	0.441671	0.270123	0.452494	0.178957	0.0782204	0.23361	-0.153622	0.0299263	-0.347406	-0.63508	-0.40904	-0.420942	-0.0449829	0.0761013	-0.77879	-0.9191
W5AHN0	LOC_OS01G32800.1	proteasome subunit, putative, expressed, ATPase regulatory subunit 13 homolog B	4	4	4	15.7	15.7	15.7	47.056	-3.26459	-1.52172	-2.67568	-1.81088	-4.31787	-4.78883	-2.0784	-2.60169	-4.30221	-3.57789	-1.10453	-0.690754	-4.02554	-3.65357	-3.16433	-2.83228	-3.73564	-2.90925
W5BJ30	LOC_OS01G33160.1	stress responsive A/B Barrel domain containing protein, expressed	6	6	3	27.7	27.7	16.9	133.7	0.20635	0.775427	0.667402	0.412014	0.497206	0.217569	0.86648	-0.0100689	0.510489	0.647833	0.653545	0.768028	0.671793	0.159788	0.15589	0.138342	0.143759	-0.0792122
A0A0C4BJX6	LOC_OS01G34480.1	Tetraketide alpha-pyrone reductase 1, NAD dependent epimerase/dehydratase family protein, putative, expressed	4	4	4	16.7	16.7	16.7	16.129	-1.28729	-3.3356	-1.72977	-1.83494	-1.72531	-1.65967	-1.13508	-1.24342	-1.16477	-1.77821	-2.95594	-1.15028	-1.77223	-1.60786	-1.49078	-1.34089	-1.88684	-1.81178
W5CQB5	LOC_OS01G34620.1	OsGrx_S15.1 - glutaredoxin subgroup II, expressed, Monothiol glutaredoxin-S4, mitochondrial, Monothiol glutaredoxin-S4, mitochondrial	3	3	3	18.9	18.9	18.9	61.139	-3.78593	-1.84227	0.207567	-0.393034	-1.35564	-2.40282	-0.784386	-1.06013	-1.17704	-0.759773	-1.59879	-2.42801	-1.81086	-1.46364	-1.74155	-1.61349	-2.18455	-2.12855
A0A077RSY3	LOC_OS01G34700.1	uncharacterized protein YghX, dienelactone hydrolase family protein, expressed	4	4	4	22.1	22.1	22.1	49.36	-0.426651	-1.52696	-0.870953	-0.975386	-1.26356	-1.76698	-0.443827	-1.09015	-1.49044	-1.31985	-0.754227	-1.15624	-1.10058	-0.972256	-0.411993	-0.302465	-1.6742	-4.41737
W5GG65	LOC_OS01G34780.1	mRNA-processing protein 40A, protein binding protein, putative, expressed	4	4	4	13.3	13.3	13.3	13.135	-2.58018	-2.37974	-1.96073	-3.58873	-1.83584	-2.30021	-2.16837	-2.56599	-2.62222	-2.82371	-2.70385	-2.68833	-1.97087	-3.86503	-2.27674	-2.34625	-2.66221	-2.47983
W4ZM52	LOC_OS01G36090.1	damage-repair/toleration protein DRT102, DNA-damage-repair/toleration protein DRT102, putative, expressed	6	6	1	20.9	20.9	5.7	14.525	-1.79451	-1.01906	-1.39901	-1.95279	-0.957544	-1.71842	-0.473919	-1.22092	-0.144283	-0.990088	0.0655861	-0.65378	-1.30008	-1.46676	-1.40418	-1.29849	-1.26147	-1.83885
W5CAI0	LOC_OS01G36890.2	DEAD-box ATP-dependent RNA helicase, putative, expressed, Spliceosome RNA helicase DDX39B	20	5	4	61.4	23.4	18.7	48.811	-1.42452	-1.18272	-2.90604	-2.26196	-0.954903	-1.20709	-1.45353	-2.07205	-2.73511	-3.44489	-1.51802	-0.759432	-1.421	-0.6203	-1.30617	-1.42828	-0.788315	-0.725317
W4ZTA4	LOC_OS01G36890.2	DEAD-box ATP-dependent RNA helicase, putative, expressed, Spliceosome RNA helicase DDX39B	23	23	4	65.4	65.4	14.7	323.31	2.11995	2.519	2.1119	2.16908	2.55197	2.67991	2.64204	2.76659	2.7174	3.04617	2.73307	2.31845	2.81577	2.55248	2.7366	2.64465	2.53923	2.1648
W5DAM9	LOC_OS01G36930.1	ubiquitin carboxyl-terminal hydrolase 6, putative, expressed, terminal hydrolase 14	3	3	3	25	25	25	24.344	-3.87615	-1.67904	-1.85745	-1.9286	-3.62758	-1.70567	-3.79272	-1.68904	-3.49755	-2.7459	-3.0334	-4.08668	-3.45425	-2.82146	-2.0949	-4.15172	-2.14112	-2.3163
W5DEB5	LOC_OS01G36930.1	ubiquitin carboxyl-terminal hydrolase 6, putative, expressed, terminal hydrolase 14	6	6	6	30.8	30.8	30.8	58.451	-0.315983	-0.316057	-0.456228	-0.364313	-0.598543	-0.925949	-0.380377	-0.148882	-0.773798	-1.63517	-0.0913334	-0.223118	-0.234215	-0.138884	0.251549	-0.381927	-0.337807	-0.85466
A0A077S0C9	LOC_OS01G37510.1	deformylase 1A, chloroplastic, Peptide deformylase 1A, chloroplastic, peptide deformylase, putative, expressed	8	8	8	40.3	40.3	40.3	39.662	-0.19245	-0.243002	-0.497637	-1.08685	-0.421906	-0.223759	0.0753841	-0.00918007	-0.191292	-0.336382	0.263285	-0.195118	-0.57515	-1.0968	-0.547014	-0.682859	-0.519857	-0.857002
W5CBH8	LOC_OS01G37800.1	ras-related protein, putative, expressed, Ras-related protein RIC1, Ras-related protein Rab	4	4	3	14	14	10.1	18.43	-1.50028	-1.0776	-1.15275	-0.841778	-0.886547	-0.397272	-0.556847	-0.433748	-0.608669	-0.527966	-0.407459	-0.551262	-3.43661	-1.57631	-2.83676	-0.390079	-0.774263	-3.94421
W5GN89	LOC_OS01G37837.1	seryl-tRNA synthetase, putative, expressed, Serine--tRNA ligase	10	2	2	47.1	9.7	9.7	63.059	-3.44997	-4.19537	-3.71602	-3.84254	-3.56633	-4.53095	-4.08705	-2.93568	-3.86693	-3.83125	-3.69018	-3.19528	-3.93847	-3.60866	-4.15568	-4.39483	-3.9194	-4.45761
W5GYN7	LOC_OS01G37837.1	seryl-tRNA synthetase, putative, expressed, Serine--tRNA ligase	14	5	1	34.9	17.2	3.5	39.815	-5.25762	0.132149	-2.42197	-2.00384	-0.865341	-1.8187	-1.31487	-1.32441	-3.94742	-2.98722	-0.82621	-0.329039	-0.965391	-0.75046	-0.845762	-1.16401	-0.595005	-0.169302
W5E7T1	LOC_OS01G37837.1	seryl-tRNA synthetase, putative, expressed, Serine--tRNA ligase	15	15	6	43	43	22.4	147.54	-0.28026	-0.111696	-0.531218	-0.113949	0.464993	-0.234314	0.323444	-0.10198	-0.166563	-0.425966	0.378405	0.226948	0.471813	0.282129	0.303837	0.333862	0.0783539	0.128906
W5CCT9	LOC_OS01G38480.1	GA18326-PA, putative, expressed, UPF0587 protein C1orf123 homolog	6	6	6	61.4	61.4	61.4	27.538	-2.70236	-2.24146	-2.4044	-2.53358	-1.74913	-1.97603	-1.7639	-2.34527	-2.07339	-2.33984	-1.70114	-1.97715	-1.8272	-2.26994	-2.53019	-2.17681	-2.24467	-2.38225
W5CCN3	LOC_OS01G38970.1	carbamoyl-phosphate synthase large chain, putative, expressed, Carbamoyl-phosphate synthase large chain, chloroplastic, Carbamoyl-phosphate synthase large chain	31	3	1	46.3	6.3	1.4	19.883	-3.24935	-1.50122	-2.93275	-2.49521	-1.72329	-2.19884	-2.19698	-1.87995	-3.10705	-3.29506	-3.23337	-1.50431	-3.24051	-1.23695	-1.98015	-1.51994	-1.83291	-1.27304
W5D791	LOC_OS01G38970.1	carbamoyl-phosphate synthase large chain, putative, expressed, Carbamoyl-phosphate synthase large chain, chloroplastic, Carbamoyl-phosphate synthase large chain	34	34	5	44.6	44.6	8.1	323.31	1.05427	1.35923	1.356	1.67258	1.45191	1.21612	1.20893	1.16013	1.27539	0.829744	1.34265	1.32822	1.13541	1.20563	1.58731	1.40073	1.5239	1.48972
W5D122	LOC_OS01G39270.1	Glyoxylate/succinic semialdehyde reductase 2, chloroplastic, NAD binding domain of 6-phosphogluconate dehydrogenase containing protein, expressed	7	7	7	33.5	33.5	33.5	104.65	-0.562849	-0.277159	-0.664581	-0.431143	-0.42783	-0.483036	-1.11087	-1.44756	-1.44937	-2.27844	-0.715771	-0.46612	-0.550119	-0.303164	-0.498379	-0.906475	-0.798307	-0.744955
A0A077RZZ9	LOC_OS01G39310.1	ROOT HAIR DEFECTIVE 3 homolog 2, Protein ROOT HAIR DEFECTIVE 3, SEY1, putative, expressed	4	4	4	10	10	10	69.68	-4.43354	-4.15585	-4.07075	-0.906803	-3.74403	-3.55851	-1.50221	-0.807285	-1.99503	-3.46731	-1.022	-0.400969	-4.22105	-0.799038	-1.44992	-0.830561	-1.95258	-0.831383
W5EMR7	LOC_OS01G39790.1	esterase%2Flipase%2Fthioesterase, putative, expressed, Uncharacterized 31.7 kDa protein in traX-finO intergenic region	10	10	10	19.2	19.2	19.2	228.17	3.46141	3.67802	3.30447	3.67191	3.46574	2.94818	3.24457	3.38471	2.20779	2.08066	2.13708	1.74804	2.96791	3.28753	3.47985	3.71978	3.31381	3.58191
W5CRU6	LOC_OS01G40570.1	plastidial membrane protein porin, outer mitochondrial membrane porin, putative, expressed, Mitochondrial outer membrane protein porin 3	11	11	11	55.6	55.6	55.6	124.54	0.35998	0.572399	0.827377	0.624222	0.773558	0.494022	0.90531	0.878422	1.48049	0.396837	1.03703	0.8444	0.865337	0.727638	1.00726	1.09924	0.719025	1.11348
D8L9J1	LOC_OS01G40860.1	aldehyde dehydrogenase, putative, expressed, Aldehyde dehydrogenase	6	6	6	16.2	16.2	16.2	122.47	-4.37327	-0.0996761	-0.170078	-0.252415	-0.0969639	0.364635	0.398993	0.142456	0.055254	0.101931	0.235193	-0.087944	-0.301132	-0.342472	0.301224	-0.0397911	-0.188292	-0.423773
W5CXE7	LOC_OS01G41610.1	mitochondrial ATP synthase g subunit family protein, putative, expressed	2	2	2	17.2	17.2	17.2	7.5909	-4.08329	-3.94202	-4.13552	-3.06047	-3.99852	-4.05307	-2.83818	-3.02457	-4.11061	-3.34657	-3.77623	-4.30151	-4.20079	-4.23402	-3.09781	-4.62747	-4.02007	-2.46689
O24401	LOC_OS01G41710.1	b binding protein of LHCII type I, chloroplastic, chlorophyll A-B binding protein, putative, expressed, Chlorophyll a-b binding protein 2, chloroplastic	5	1	1	31.2	13.2	13.2	19.783	-3.36099	-4.38877	-3.58194	-4.91995	-4.29412	-3.93489	-3.78607	-3.68912	-3.73312	-3.83259	-3.12984	0.0922871	-3.49554	-0.30827	-1.48115	-2.116	-4.20439	-1.70119
F6K744	LOC_OS01G41710.1	b binding protein of LHCII type I, chloroplastic, chlorophyll A-B binding protein, putative, expressed, Chlorophyll a-b binding protein 2, chloroplastic	6	1	1	46.6	5.6	5.6	42.355	-1.03753	-0.644226	1.41607	2.11203	-1.12759	-1.26326	1.75063	1.20811	-2.28396	-1.95542	-0.363838	0.0169048	-0.303591	0.599411	1.52699	3.83566	-1.94331	-0.81461
W5GFS6	LOC_OS01G41710.1	b binding protein of LHCII type I, chloroplastic, chlorophyll A-B binding protein, putative, expressed, Chlorophyll a-b binding protein 2, chloroplastic	4	1	1	27.8	6.4	6.4	54.562	-1.93659	-3.49234	-3.94035	-3.34292	-3.21293	-3.88227	-0.0883198	-4.92958	-3.59395	-2.60266	0.0363522	0.0404549	0.460707	0.383596	-0.499762	-0.546837	-4.42605	0.56144
A0A096USS5	LOC_OS01G41710.1	b binding protein of LHCII type I, chloroplastic, chlorophyll A-B binding protein, putative, expressed, Chlorophyll a-b binding protein 2, chloroplastic	6	3	1	46	32.8	4.9	247.51	0.562002	0.689873	-0.431793	0.0931091	0.961039	0.581305	2.20169	1.46744	-0.314838	-0.508484	1.48937	1.98367	2.77455	2.83363	2.11764	2.39501	1.93075	2.58002
W5ADC2	LOC_OS01G41880.1	hyaluronan/mRNA binding family domain containing protein, expressed	5	4	4	31.2	19.5	19.5	31.011	-1.03502	-0.821823	0.431742	0.595818	-0.139551	-0.367041	-0.584152	-0.228931	-0.681093	-0.647738	-0.737661	-0.683542	-0.856379	0.0477028	-0.588776	0.184504	-1.41199	-0.88476
W5I3H5	LOC_OS01G42520.1	No description available.	5	5	5	15.2	15.2	15.2	14.4	-1.5492	-3.30257	-1.91707	-2.34017	-1.62306	-1.30172	-0.632143	-0.740608	-1.867	-1.39244	-1.10572	-1.19505	-1.447	-1.68433	-1.02213	-1.09155	-1.60843	-1.99995
W5CBD9	LOC_OS01G42650.1	oxidase subunit 5b-2, mitochondrial, cytochrome c oxidase subunit 5B, mitochondrial precursor, putative, expressed	8	8	3	78.1	78.1	41	83.702	0.652863	0.639242	1.3962	0.99222	-0.125351	0.328291	0.577122	0.379826	0.479864	0.724138	0.797615	0.761919	0.813221	0.544321	0.985361	0.613453	0.427132	0.359518
A0A077S1R3	LOC_OS01G42690.1	OsPOP2 - Putative Prolyl Oligopeptidase homologue, expressed, Acyl-protein thioesterase	7	2	2	18.6	9.1	9.1	15.627	-4.52926	-2.05266	-3.47423	-3.79345	-3.98442	-2.43175	-1.49814	-1.24755	-4.24761	-3.58316	-4.36196	-3.31908	-2.02288	-2.3416	-1.94963	-2.11965	-4.96981	-4.93108
A0A077S144	LOC_OS01G42820.1	RNA recognition motif containing protein, putative, expressed, ribonucleoprotein A1, A2/B1 homolog	12	12	11	37.7	37.7	37.7	218.51	0.870478	1.27398	1.07238	0.944273	1.51328	1.14423	1.25985	1.11788	1.1008	1.1819	1.21131	1.19526	1.39282	1.64901	1.16332	1.38677	1.49082	1.41677
W5C9C3	LOC_OS01G42860.1	Subtilisin-chymotrypsin inhibitor CI, inhibitor I family protein, putative, expressed	4	4	4	46	46	46	86.799	-4.07366	-3.22777	-3.42192	-3.81986	-4.77771	-4.26126	0.30094	-0.55938	-4.48129	-2.31342	0.323875	0.300877	-2.14508	-2.5069	-2.36679	-2.50793	-3.08166	-4.30929
F6IB54	LOC_OS01G42870.1	deacetylbaccatin III 10-O-acetyltransferase, transferase family protein, putative, expressed	4	4	3	16.4	16.4	13.7	19.622	-2.90883	-2.59824	-2.83686	-4.20552	-2.53354	-4.21266	-2.4883	-2.65226	-5.18826	-0.64801	-2.29484	-3.72705	-2.69543	-3.21438	-5.50567	-2.60849	-3.62595	-3.2536
W5D9Z6	LOC_OS01G43030.1	tetratricopeptide repeat domain containing protein, expressed, alpha-acetyltransferase 16, NatA auxiliary subunit	9	9	2	12.2	12.2	3	17.735	-1.821	-3.08011	-2.126	-3.18238	-1.39317	-1.20193	-1.45737	-1.34239	-1.94979	-2.02146	-1.60923	-2.01405	-1.18559	-1.55182	-0.980318	-1.62659	-1.4971	-1.78086
W5CWR9	LOC_OS01G43090.1	Probable aldo-keto reductase, oxidoreductase, aldo/keto reductase family protein, putative, expressed	10	10	9	38.1	38.1	34.6	68.591	0.081768	0.77454	0.617224	0.598949	0.487463	0.639046	0.589706	0.125576	0.181227	-0.314884	0.366087	0.365841	0.820459	0.285027	1.10485	1.13744	0.755268	0.542484
W5CY74	LOC_OS01G43120.1	Putative DEAD-box ATP-dependent RNA helicase 33, DEAD-box ATP-dependent RNA helicase 25, DEAD/DEAH box helicase, putative, expressed	11	11	11	24.6	24.6	24.6	62.207	-0.500593	0.0701714	0.298201	0.328356	-0.496754	-0.448986	-0.588278	-0.362318	0.148832	0.00501633	-0.566086	-0.335262	-0.633331	-0.658266	0.156103	-0.0483418	-0.549891	-0.991879
W5D8Z3	LOC_OS01G43180.1	Trichome differentiation protein GL1, MYB family transcription factor, putative, expressed	1	1	1	19.7	19.7	19.7	33.491	-4.21537	-3.54188	-3.51977	-3.3808	-2.95528	-3.80515	-2.77758	-4.38618	-3.37681	-4.0529	-3.66996	-3.58506	-3.247	-3.30424	-3.86818	-4.42334	-3.15923	-4.52575
A0A077S1T7	LOC_OS01G43390.1	uroporphyrinogen decarboxylase, putative, expressed, Uroporphyrinogen decarboxylase, Uroporphyrinogen decarboxylase 1, chloroplastic	9	9	3	31.6	31.6	7.4	123.93	-0.168734	0.215776	0.357101	-0.34705	0.325958	0.627081	0.500265	0.382788	0.162537	-0.179007	0.507322	0.645908	0.516443	0.895311	0.974466	0.895813	0.541458	0.0529346
W5CI27	LOC_OS01G43410.1	CAMK_CAMK_like.9 - CAMK includes calcium%2Fcalmodulin depedent protein kinases, expressed, Calcium-dependent protein kinase	5	5	4	22.7	22.7	13.7	35.95	-1.78356	-2.14347	-2.31419	-2.99348	-1.68153	-1.62972	-1.36467	-1.85565	-1.53106	-2.5576	-0.921465	-0.977692	-1.55056	-2.12094	-1.58415	-1.83466	-1.51387	-1.61554
A3RDP3	LOC_OS01G43540.1	suppressor of G2 allele of SKP1, putative, expressed, Protein SGT1 homolog, Suppressor of G2 allele of SKP1 homolog	18	18	18	63.1	63.1	63.1	203.36	1.11661	1.36518	0.905579	1.5714	1.05453	1.56885	1.28286	1.49508	0.440775	1.04626	1.4376	1.38916	1.02734	1.3814	1.05562	1.21878	1.32252	1.11598
W5CQ20	LOC_OS01G44210.1	protein L31, chloroplastic, 50S ribosomal protein L31, putative, expressed	3	3	3	25.7	25.7	25.7	83.858	1.14007	2.02295	2.46865	2.12281	1.15877	1.86812	2.33687	2.1666	1.71361	1.39924	1.34762	0.152498	1.70046	1.18384	2.23125	1.86619	0.820148	0.655813
A0A077S1X3	LOC_OS01G45070.1	peptide deformylase, putative, expressed, Peptide deformylase 1B, chloroplastic, deformylase 1B, chloroplastic	4	4	4	18.1	18.1	18.1	35.708	-3.87218	-4.0738	-1.41241	-1.09672	-2.97825	-4.33822	-2.68095	-2.87797	-3.72755	-2.95512	-2.83432	-2.71957	-2.7984	-2.32986	-2.84909	-1.68895	-4.04188	-2.85836
W5DCW8	LOC_OS01G45274.1	anhydrase, chloroplastic, carbonic anhydrase, chloroplast precursor, putative, expressed	7	3	3	72.6	38.1	38.1	148.97	-3.34373	2.25079	2.46126	1.89872	2.01234	1.65265	2.0553	-4.25321	1.68142	-4.95515	2.47844	3.01581	2.73334	-2.61812	2.79385	2.60879	2.00635	2.28457
A0A077RST2	LOC_OS01G45274.1	anhydrase, chloroplastic, carbonic anhydrase, chloroplast precursor, putative, expressed	17	17	12	63.6	63.6	43.4	323.31	7.20984	8.07732	7.45454	7.58109	7.79229	8.09577	8.0541	8.32348	7.48603	7.9477	8.00541	7.7374	8.03797	8.21727	8.26081	8.10963	7.91396	7.84356
W5D9Z2	LOC_OS01G45390.2	HD domain containing protein 2, putative, expressed, HD domain-containing protein 2	4	3	3	37.6	29.5	29.5	26.026	-2.38325	-1.48064	-3.86908	-4.82644	-1.91441	-5.06111	-1.91298	-1.22532	-3.05107	-2.80945	-1.85453	-1.54432	-0.918934	-1.48587	-1.1612	-3.56172	-4.24148	-3.78438
A0A077RTG8	LOC_OS01G46070.1	Malate dehydrogenase, lactate%2Fmalate dehydrogenase, putative, expressed	15	13	12	74.1	68.8	68.8	323.31	4.08729	4.75724	3.32339	3.75225	4.63921	4.54329	4.7408	4.7212	4.05348	3.6512	4.97958	5.3056	4.33022	4.63872	4.27207	4.37957	4.64088	4.74839
A0A096UKG6	LOC_OS01G46070.1	Malate dehydrogenase, lactate%2Fmalate dehydrogenase, putative, expressed	11	10	6	44.6	44.6	33.7	323.31	4.59331	5.1068	4.01541	4.02342	4.44037	4.84606	4.29962	4.60109	3.57286	3.91951	4.50383	4.66016	4.56686	4.99912	4.81996	4.511	5.40338	5.04178
W5D7K8	LOC_OS01G46610.1	Isocitrate dehydrogenase, dehydrogenase, putative, expressed	7	3	3	72	24	24	41.943	-1.83084	-1.12962	-3.62599	-1.97622	-1.33243	-1.26049	-3.68717	-2.16437	-4.30989	-2.65318	-1.12857	-1.89989	-3.75763	-0.989672	-2.20585	-2.17618	-0.518965	-0.625238
W5CC40	LOC_OS01G46610.1	Isocitrate dehydrogenase, dehydrogenase, putative, expressed	15	6	2	48.6	21.8	6.6	140.86	0.847921	1.18443	1.98257	2.55183	1.32615	1.45122	2.16985	2.16527	1.70012	2.17334	1.92338	2.01893	1.2696	1.6913	1.70692	1.94521	0.813736	1.4642
W5DAE9	LOC_OS01G46610.1	Isocitrate dehydrogenase, dehydrogenase, putative, expressed	16	16	7	45.5	45.5	18.5	77.204	2.01135	2.89047	2.06878	2.04061	2.68096	2.74391	3.17255	3.20962	1.97877	2.40994	2.95146	2.71226	2.59851	2.57264	2.49219	2.75506	2.55096	2.49407
A0A077RR28	LOC_OS01G46750.1	chain acyl-CoA synthetase 7, peroxisomal, AMP-binding enzyme, putative, expressed	3	3	3	5.9	5.9	5.9	5.617	-4.09311	-3.58561	-1.1003	-1.99537	-4.39569	-3.54878	-2.79133	-4.34315	-4.12558	-2.84162	-3.42678	-3.6672	-4.41132	-3.30824	-3.17561	-2.68605	-3.74378	-3.72117
Q2L9B8	LOC_OS01G46980.1	vacuolar ATP synthase subunit E, putative, expressed, proton ATPase subunit E	16	1	1	67	5.7	5.7	108.28	-3.83073	-0.786747	-4.33224	-3.54957	-4.0022	-4.41206	-0.533607	0.883331	-4.85013	-4.31104	-0.934086	0.353668	-3.17088	-3.81137	-0.269327	1.26146	-3.96304	-2.78945
Q2XP43	LOC_OS01G46980.1	vacuolar ATP synthase subunit E, putative, expressed, proton ATPase subunit E	17	17	0	68.7	68.7	0	261.76	3.70645	3.86552	5.08693	5.1153	3.98286	4.01239	4.26565	4.54207	4.04654	4.44986	3.80143	3.91225	3.53425	3.99603	4.13787	4.57606	3.48258	3.93547
A0A077S1E6	LOC_OS01G47080.1	pyruvate kinase, putative, expressed, Plastidial pyruvate kinase 3, chloroplastic	7	5	2	19.9	14.4	4.7	24.894	-2.18589	-3.82933	-2.21651	-3.16903	-1.27588	-1.78232	-2.00585	-1.59608	-1.34103	-3.60834	-2.39125	-3.44775	-2.61932	-2.4155	-1.27146	-3.42925	-2.10045	-4.32476
A0A077S298	LOC_OS01G47330.1	protein L7/L12, 50S ribosomal protein L12, chloroplastic, ribosomal protein L7/L12 C-terminal domain containing protein, expressed	11	11	11	63.6	63.6	63.6	323.31	6.93633	7.59634	7.22167	7.33027	7.02923	6.63998	7.23875	6.85001	6.54801	6.24362	6.84231	6.68489	6.8492	6.81934	7.00412	7.03825	6.78528	6.82919
W5D0J3	LOC_OS01G47350.1	Dihydroxy-2-naphthoyl-CoA synthase, enoyl-CoA hydratase/isomerase family protein, putative, expressed	4	4	4	19.3	19.3	19.3	9.8189	-2.56239	-2.42894	-1.97358	-1.81767	-2.28733	-2.60793	-2.36862	-2.62728	-2.60829	-1.89024	-2.65963	-2.14155	-2.62509	-2.37194	-2.51156	-2.36792	-2.89579	-2.8509
W5CU03	LOC_OS01G47430.1	protein of unknown function DUF1296 domain containing protein, expressed	3	3	3	4.6	4.6	4.6	25.702	-2.35663	-1.41757	-0.980726	-3.87616	-2.37606	-2.02636	-1.55124	-1.54795	-3.78662	-2.03226	-1.93033	-2.4604	-2.14011	-2.43542	-1.34743	-1.51245	-2.73717	-2.6278
W5D8H3	LOC_OS01G47550.1	kinase, pfkB family, putative, expressed, Uncharacterized sugar kinase AF_0356	4	4	4	40.6	40.6	40.6	78.997	-3.40226	-0.522902	-1.58873	-1.37987	-0.541414	-4.8628	-0.255602	-0.0926609	-1.68758	-1.30024	-0.189331	-0.0327969	-0.610291	-0.651827	-0.265018	-0.121681	-0.150175	-2.89684
W4ZT48	LOC_OS01G47780.1	Fasciclin-like arabinogalactan protein, fasciclin domain containing protein, expressed	1	1	1	7.7	7.7	7.7	3.834	-3.89365	-3.86321	0.970934	1.03839	-3.77736	-3.57993	-0.286406	0.130922	-2.99509	-4.12024	-0.584036	-0.152739	-3.22694	-5.30361	-0.542105	-5.31476	-4.68893	-3.17253
W5AGR0	LOC_OS01G48280.1	Putative ubiquitin-conjugating enzyme E2 N-like, ubiquitin-conjugating enzyme, putative, expressed	6	2	2	72.5	37.5	37.5	46.196	-4.22026	0.00595284	-2.03791	-3.16904	-0.648714	0.0515118	-0.802502	-1.41256	-4.69601	-2.40113	-0.700039	-3.18181	0.147242	0.728247	-0.699999	-0.371735	0.384352	0.809763
W5CAC3	LOC_OS01G48280.1	Putative ubiquitin-conjugating enzyme E2 N-like, ubiquitin-conjugating enzyme, putative, expressed	6	6	2	52.9	52.9	25.5	55.962	-1.15798	-1.03373	0.0352459	0.0344086	-0.775606	-0.69095	-0.251217	-0.026371	-1.07454	-0.579601	-0.852076	-1.28051	-0.742474	-0.915751	-0.137814	-0.0221291	-0.917421	-1.04733
W5CY88	LOC_OS01G48420.1	Peroxiredoxin-2E-2, chloroplastic, Peroxiredoxin-2C, peroxiredoxin, putative, expressed	13	2	2	85.8	22.2	22.2	138	-4.84182	-4.44686	-3.76175	-3.05593	-4.13157	-2.8789	-0.0853882	-0.690763	-1.84002	-4.55099	-1.22356	-1.2545	-3.10525	-3.70701	-5.16531	-5.04124	-3.05818	-5.53492
W5CB91	LOC_OS01G48420.1	Peroxiredoxin-2E-2, chloroplastic, Peroxiredoxin-2C, peroxiredoxin, putative, expressed	13	13	2	85.8	85.8	22.2	323.31	3.42238	4.55026	3.22463	3.40355	4.13551	4.10807	4.55805	4.11709	3.81482	3.0261	4.4269	4.27199	4.59492	4.54819	4.11525	4.01014	4.32215	4.01627
W5CXH3	LOC_OS01G48500.1	No description available.	5	5	5	27.3	27.3	27.3	13.927	-2.45636	-2.02821	-2.14906	-2.0067	-1.40904	-2.08655	-4.05475	-4.44624	-1.58182	-1.98955	-2.56066	-2.11784	-1.36994	-1.59061	-0.887466	-4.02501	-2.33341	-3.58355
W5D7M3	LOC_OS01G48690.1	protein S20, chloroplastic, ribosomal protein rpS20, putative, expressed	4	4	4	32.9	32.9	32.9	39.257	1.57539	1.62732	1.79369	1.96872	1.43114	1.41729	1.75452	1.94654	1.44207	1.77647	1.55781	1.1208	1.05522	1.00924	1.72869	1.48527	0.668924	0.626396
W5DF01	LOC_OS01G48960.1	dependent glutamate synthase 1, chloroplastic/mitochondrial, glutamate synthase, chloroplast precursor, putative, expressed, Glutamate synthase 1 [NADH], chloroplastic	7	7	7	5.7	5.7	5.7	25.366	-3.83199	-1.57175	-0.403137	-2.50863	-2.14544	-2.28866	-4.12022	-2.03236	-2.45949	-3.90415	-2.02011	-1.77866	-1.83479	-1.70005	-1.3567	-1.1732	-0.638943	-4.20373
W5D8A6	LOC_OS01G48990.1	D-glycerate 3-kinase, chloroplastic, uncharacterized kinase mug58, putative, expressed	12	12	12	45.7	45.7	45.7	188.33	-0.206396	0.203867	-0.472801	-0.293764	0.00356293	-0.00396347	-0.0602322	0.217485	0.37978	0.674623	0.820459	0.791979	0.601963	0.630716	0.170708	0.13813	-0.374016	-0.223368
W5DDM7	LOC_OS01G49190.1	ATP synthase subunit beta, ATP synthase, putative, expressed	25	1	1	72	3.8	3.8	4.1894	-4.73729	-2.49864	-1.75043	-1.69648	-1.59352	-1.71358	-3.61964	-1.28275	-0.755627	-0.983356	-1.14234	-1.49308	-1.65706	-0.646093	-2.98144	-1.3382	-1.73173	-0.71047
Q41534	LOC_OS01G49190.1	ATP synthase subunit beta, ATP synthase, putative, expressed	32	31	8	73.4	71.4	21.9	323.31	5.2097	5.63561	5.2499	5.51807	5.4917	5.25806	5.68232	5.732	5.46346	5.39582	5.88495	5.97865	5.79475	5.91669	6.02881	5.84365	5.69945	5.31123
W5AFK9	LOC_OS01G49290.1	Vegetative incompatibility protein HET-E-1, Guanine nucleotide-binding protein subunit beta-like protein A, WD repeat-containing protein, putative, expressed	5	4	4	46.3	41.2	41.2	37.122	-2.76609	-2.35867	-0.51646	-2.04182	-2.02181	-4.85426	-2.19119	-2.10786	-2.82151	-2.79579	-2.12049	-2.51631	-1.58592	-2.79792	-1.71501	-2.25266	-2.65138	-2.16211
W5D4F5	LOC_OS01G49290.1	Vegetative incompatibility protein HET-E-1, Guanine nucleotide-binding protein subunit beta-like protein A, WD repeat-containing protein, putative, expressed	16	16	15	68.7	68.7	66.6	268.46	0.524889	0.5389	0.64163	0.10075	0.499201	0.419533	0.978975	0.624512	-0.126936	-0.53385	0.534912	0.269562	1.15527	0.482149	1.15825	1.11486	1.15079	0.446159
W5CH48	LOC_OS01G49330.1	Methionyl-tRNA formyltransferase, formyl transferase, putative, expressed	4	4	1	18.7	18.7	6.6	48.751	-2.54092	-2.7962	-0.951296	-3.30474	-1.13775	-1.51742	-1.59212	-1.50357	-2.76848	-3.01181	-1.5225	-1.5615	-1.91814	-2.62718	-2.28632	-1.97098	-3.77383	-2.52426
W5D2R2	LOC_OS01G49740.1	PLASTID MOVEMENT IMPAIRED 2	4	4	4	7.6	7.6	7.6	7.7357	-2.22492	-4.0473	-2.14901	-2.6847	-3.31908	-3.95189	-3.77223	-4.66549	-3.92659	-3.5422	-4.19482	-3.19344	-4.00875	-3.87219	-4.38102	-3.95412	-3.91036	-3.65998
W5CH65	LOC_OS01G49890.1	Threonine synthase 2, chloroplastic, threonine synthase, chloroplast precursor, putative, expressed	3	3	3	36.6	36.6	36.6	35.309	-4.23233	-4.13854	-4.2211	-4.40214	-2.82173	-3.60093	-3.57703	-2.24852	-4.46409	-3.59109	-2.771	-1.63163	-4.13878	-1.97992	-2.24816	-3.36749	-2.20172	-2.27638
W5CSN1	LOC_OS01G50120.1	No description available.	3	3	3	14	14	14	8.18	-3.84139	-3.23422	-1.33106	-4.08544	-2.95875	-4.3781	-3.49691	-3.47829	-3.23248	-3.85298	-3.88002	-4.63012	-3.47972	-3.43189	-3.63527	-3.5095	-4.85539	-5.08156
A0A077S237	LOC_OS01G50310.1	VIP1 protein, putative, expressed	5	5	5	33.3	33.3	33.3	117.51	-0.80575	-0.468781	0.170263	-0.35677	-0.660803	0.340052	-1.30845	-0.39879	-0.175253	-0.262913	-0.188965	-0.901661	-0.540379	-0.69628	-0.389816	-0.67536	-0.805319	-0.897076
W5CBR3	LOC_OS01G50450.1	No description available.	3	3	3	48.4	48.4	48.4	31.372	-2.6348	-3.35675	-1.33048	-2.78727	-3.86717	-3.43137	-3.83507	-3.72083	-2.8061	-3.53329	-3.83575	-4.33415	-4.29506	-3.87662	-3.92797	-4.30264	-3.90802	-4.01476
L7RYK4	LOC_OS01G50760.1	polyprenyl synthetase, putative, expressed, Farnesyl pyrophosphate synthase	2	2	2	5.6	5.6	5.6	3.1094	-3.2928	-3.84668	-2.27866	-2.50224	-3.2665	-3.00003	-2.72734	-2.82271	-2.70326	-2.68899	-3.1857	-3.71305	-3.14451	-2.99679	-2.58895	-3.14154	-3.24197	-3.31261
W5CCH5	LOC_OS01G51020.1	60S ribosomal protein L28-1, putative, expressed, 60S ribosomal protein L28-2	8	2	2	45.5	14.7	14.7	40.183	-1.84305	-1.39099	-1.00715	-1.19469	-1.11836	-1.42871	-0.0922356	-0.671635	-3.55039	-0.544298	-0.15461	-0.932217	-1.2603	-0.990412	-1.1406	-4.0675	-1.80603	-1.49315
W5DEJ5	LOC_OS01G51020.1	60S ribosomal protein L28-1, putative, expressed, 60S ribosomal protein L28-2	8	8	2	44.8	44.8	14	167.81	1.68999	1.96914	3.51855	3.30117	1.6381	1.66673	2.42627	2.43606	1.17086	1.63059	1.8959	1.48301	1.60773	1.74445	2.41496	2.29312	0.873669	1.14441
W5CD33	LOC_OS01G51280.1	5-nucleotidase surE, putative, expressed, nucleotidase SurE	3	3	3	16.3	16.3	16.3	18.405	-3.64762	-1.66404	-1.10245	-0.301451	-4.05433	-1.55383	-1.04297	-0.7607	-4.29707	-1.7912	-1.2743	-1.81883	-1.48763	-1.65111	-3.50359	-1.13086	-3.57291	-4.37301
W5CUZ3	LOC_OS01G51300.1	WD domain, G-beta repeat domain containing protein, expressed, WD-40 repeat-containing protein MSI5	11	11	11	45.9	45.9	45.9	236.5	0.167864	0.105986	0.711273	0.875696	0.237242	-0.291283	0.743368	0.493202	-0.106199	-0.454178	0.472034	0.624456	0.711454	0.135418	0.413933	0.634449	0.567268	-0.336662
W5DCF1	LOC_OS01G51410.1	Glycine dehydrogenase, glycine dehydrogenase, putative, expressed	27	4	1	83	13.5	8.3	101.48	0.135826	1.48028	0.419094	0.579027	0.26984	-0.0669823	0.279404	-0.317801	-2.41882	-1.4156	0.973322	1.32092	0.572655	1.58853	0.838882	-0.300737	1.745	1.72992
A0A077S2R7	LOC_OS01G51410.1	Glycine dehydrogenase, glycine dehydrogenase, putative, expressed	50	50	26	74.6	74.6	39.9	323.31	4.31453	4.8996	4.68022	4.54071	4.91858	4.67546	5.19831	4.98779	4.54667	4.30283	5.09867	5.09711	4.83489	4.92768	4.94273	4.83644	4.72272	4.55904
A0A0C4BDE7	LOC_OS01G51754.1	alpha-amylase precursor, putative, expressed, amylase type A isozyme	3	3	3	3.2	3.2	3.2	3.6986	-4.2181	-3.68742	-4.20598	-3.5589	-3.57469	-3.50691	-3.25563	-2.72471	-2.59599	-1.64999	-2.70448	-3.33145	-4.25296	-3.88601	-3.02449	-4.37371	-3.89462	-2.95188
W5CR85	LOC_OS01G52170.1	cluster assembly factor NUBP2 homolog	10	10	10	26.2	26.2	26.2	92.595	-0.176842	0.204714	-0.280022	0.21394	0.0139198	0.399673	-3.66687	0.397177	-0.329096	-0.386244	0.286985	0.678085	-3.36014	0.0584812	0.197084	0.137175	0.270725	0.371794
A0A077S2Z7	LOC_OS01G52390.1	plasminogen activator inhibitor 1 RNA-binding protein, putative, expressed	10	10	2	31.8	31.8	8.7	323.31	1.78691	2.12972	3.09221	2.7944	1.45736	1.60488	2.19385	2.32197	1.67167	1.9665	1.87764	1.33803	1.62518	1.47104	2.24879	2.3614	0.998131	1.02534
A0A077RTT0	LOC_OS01G53240.1	BURP domain containing protein, expressed, BURP domain-containing protein 3, BURP domain-containing protein 3	2	2	2	15.2	15.2	15.2	78.178	-0.670149	-0.462027	0.742722	1.40349	-0.194565	-0.0629864	1.20982	1.29825	0.667648	1.30836	0.731476	0.99341	-0.0317287	1.02328	0.30006	1.35662	-0.525608	0.0717659
W5CUZ8	LOC_OS01G53560.1	phosphoesterase, putative, expressed, Polynucleotide 3'-phosphatase ZDP	3	3	3	5.6	5.6	5.6	3.7853	-2.83887	-2.84379	-3.53376	-2.59145	-3.98582	-3.00926	-4.74852	-4.28389	-4.43388	-3.31934	-3.25328	-3.31375	-3.18652	-2.83913	-3.54214	-2.52618	-3.41804	-2.8741
W5DEL1	LOC_OS01G53680.1	phosphofructokinase 4, chloroplastic, 6-phosphofructokinase, putative, expressed	2	2	1	7.4	7.4	3.4	3.7825	-2.39088	-3.21185	-4.80271	-2.49051	-3.28627	-2.76347	-2.34324	-3.38416	-2.09989	-3.13336	-2.78938	-2.6488	-2.86309	-3.31434	-4.43368	-2.97258	-3.80783	-4.55539
A0A077S377	LOC_OS01G53720.1	Endoribonuclease YbeY	4	4	4	6	6	6	5.1421	-2.51336	-2.22276	-3.59224	-3.42648	-3.76057	-1.70567	-2.34646	-2.20025	-1.9312	-1.82512	-3.54794	-2.13972	-3.35299	-2.07353	-1.85137	-3.12833	-1.77574	-1.42204
A0A096UNN2	LOC_OS01G53890.1	RNA methyltransferase, TrmH family protein, putative, expressed, TrmH family tRNA/rRNA methyltransferase	5	5	5	17	17	17	26.327	-3.99413	-2.13088	-4.25617	-3.28178	-1.65011	-3.29914	-1.92328	-2.18909	-1.87602	-1.44989	-2.0182	-2.15065	-1.31591	-1.92565	-4.3356	-4.35574	-3.26998	-3.59841
A0A077RZG3	LOC_OS01G53910.1	dehydrogenase, putative, expressed, hydroxyisobutyrate dehydrogenase-like 1, mitochondrial	4	4	4	17.8	17.8	17.8	31.929	-2.99963	-1.85438	-1.40608	-1.69794	-1.49057	-1.21693	-1.13756	-1.04543	-1.11061	-1.29636	-1.19547	-1.70267	-1.23375	-1.37792	-1.07113	-1.29305	-1.99763	-1.99712
W5A7R2	LOC_OS01G53930.1	Hexokinase-1, Hexokinase-6, hexokinase, putative, expressed	4	4	1	12.5	12.5	3.9	27.733	-4.41566	-1.68405	-0.849855	-1.7311	-1.49861	-1.17846	-0.289776	-1.30887	-1.7739	-1.10606	-0.668026	-0.946835	-4.59942	-1.53013	-1.23644	-1.40619	-4.25376	-2.26281
W5DCG6	LOC_OS01G54020.1	tRNA synthetase, putative, expressed, Tryptophan--tRNA ligase	4	4	4	19.1	19.1	19.1	17.533	-1.61971	-0.871775	-1.73538	-1.11472	-4.52138	-1.75109	-1.57815	-1.61183	-3.44986	-3.49006	-1.40763	-1.26634	-1.47171	-0.998299	-0.797718	-0.506985	-0.715067	-3.30613
W5DCN4	LOC_OS01G54370.1	Dihydroorotase, mitochondrial, dihydropyrimidinase, putative, expressed, Dihydroorotase, mitochondrial	2	2	2	10.4	10.4	10.4	10.402	-4.222	-3.30337	-3.22275	-3.2829	-3.17934	-2.76983	-1.91112	-2.77016	-3.55791	-3.95871	-2.97181	-3.07769	-4.6951	-3.92105	-4.04756	-3.38115	-5.12229	-3.45054
W5CHH7	LOC_OS01G54540.1	protein L13, ribosomal protein L13, putative, expressed	8	8	8	53.3	53.3	53.3	70.231	0.714853	0.669491	2.9291	2.49167	0.398468	0.821779	1.5186	1.85673	1.15566	1.55414	0.812134	0.788033	0.44066	0.962963	1.44794	1.62232	0.167877	1.08414
A0A077RTY0	LOC_OS01G54920.1	28 kDa heat- and acid-stable phosphoprotein, heat- and acid-stable phosphoprotein, putative, expressed	2	2	2	19.6	19.6	19.6	70.408	-3.68016	-0.383215	0.798653	0.53793	-2.77398	-0.696232	-0.2029	-2.89771	-0.538305	-5.32437	-5.44002	-2.81385	-0.582798	-0.866545	-0.0593414	-3.71513	-0.912071	-0.871765
W5CT58	LOC_OS01G55030.1	DNA-binding protein-related, putative, expressed	4	4	4	33.8	33.8	33.8	52.93	-1.04418	-0.855787	1.16853	0.877115	-1.11661	-0.801424	-0.589264	0.147043	-0.939959	0.270582	-0.990442	-1.32359	-0.850224	-1.68595	-0.122007	-0.309252	-1.58062	-1.74099
A0A077RQJ1	LOC_OS01G55270.1	SGS domain containing protein, expressed, Calcyclin-binding protein	3	3	3	13.4	13.4	13.4	4.7656	-0.738461	-3.64383	-2.59176	-3.53421	-0.814137	-1.08266	-4.19711	-4.55316	-3.48035	-3.57346	-2.43868	-5.49685	-5.58237	-5.51339	-3.34291	-3.36235	-5.54832	-4.35093
W5DBH3	LOC_OS01G55540.1	Aspartate aminotransferase, cytoplasmic, aminotransferase, classes I and II, domain containing protein, expressed, Aspartate aminotransferase, cytoplasmic	7	7	7	27.9	27.9	27.9	14.79	-4.17341	-0.288374	-0.494707	-0.354481	-0.857462	-0.982756	0.13932	-0.342611	0.716146	-0.229717	0.21339	0.107693	-0.614342	-3.87078	0.0169716	-0.262264	-0.758131	-0.989882
W5DBY3	LOC_OS01G55590.1	AMP-binding enzyme, putative, expressed, CoA synthetase family member 3, mitochondrial	4	4	4	9.8	9.8	9.8	65.933	-3.20121	-2.59058	-3.15961	-3.36217	-3.54926	-3.49394	-3.27542	-3.60981	-2.93885	-3.69531	-2.28042	-1.70213	-2.41838	-2.23183	-4.17259	-3.47287	-2.96424	-3.51686
W5CCX1	LOC_OS01G55700.1	membrane translocase subunit TIM50, NLI interacting factor-like phosphatase, putative, expressed	1	1	1	16.3	16.3	16.3	25.869	-3.35613	-4.26521	-3.32263	-3.83689	-3.61864	-3.66166	-4.02162	-3.93137	-2.67311	-2.88223	-4.44082	-3.39912	-5.66497	-3.19508	-4.54917	-4.89377	-4.02414	-3.7191
A0A077RR09	LOC_OS01G55770.1	No description available.	5	5	5	49.2	49.2	49.2	22.617	-0.833584	-0.695856	-0.251884	-0.535503	-1.39546	-1.33392	-0.701826	-0.913681	-0.956583	-1.22329	-0.963772	-0.745674	-1.09962	-0.840193	-0.853722	-0.601545	-1.66478	-1.16015
Q9SP56	LOC_OS01G55830.1	Probable glutathione S-transferase GSTF2, Probable glutathione S-transferase GSTF2, glutathione S-transferase, putative, expressed	4	4	4	27.4	27.4	27.4	58.355	-0.987598	-0.202003	-0.848667	-0.567446	-0.00800133	-0.5331	-0.370815	-0.786522	-0.682219	-0.504177	-0.264725	-0.550392	-0.0224915	-0.255369	-0.0703297	-0.262964	-0.391649	-0.395451
W5DAE3	LOC_OS01G55870.1	chorismate mutase, chloroplast precursor, putative, expressed, Chorismate mutase	3	3	0	11.3	11.3	0	11.865	-2.875	-1.87233	-4.44755	-3.0586	-2.50233	-2.08185	-4.36162	-2.68078	-3.14155	-3.40834	-2.7797	-1.52556	-1.78213	-2.03121	-1.97625	-2.12097	-1.6612	-2.06673
A0A077S3I5	LOC_OS01G56350.1	PTAC12, putative, expressed	6	6	6	17.2	17.2	17.2	50.43	-4.04496	-2.28663	-0.535196	-0.436903	-2.58401	-2.62265	-2.81372	-1.93631	-4.46539	-3.82689	-3.19351	-3.35969	-3.42057	-3.1389	-1.82157	-2.13943	-2.98913	-2.68639
W5CH68	LOC_OS01G56400.1	I family member 10, chloroplastic, ABC transporter, ATP-binding protein, putative, expressed	1	1	1	14	14	14	7.3284	-3.34298	-4.25879	-4.37636	-2.9756	-3.25675	-3.78854	-3.51074	-3.92034	-3.12936	-3.81235	-4.29591	-4.41895	-4.47892	-1.66067	-2.76137	-4.10625	-1.16116	-4.1639
W4ZSW5	LOC_OS01G56600.1	signal recognition particle 54 kDa protein, putative, expressed, Signal recognition particle 54 kDa protein	3	3	3	6.4	6.4	6.4	42.695	-2.59303	-2.46352	-1.91398	-2.62078	-2.36795	-1.96733	-1.6706	-1.67327	-2.3047	-2.12253	-2.10928	-2.10485	-2.36198	-1.83776	-1.5443	-1.1537	-2.52397	-2.15294
A0A077RV05	LOC_OS01G57450.1	universal stress protein domain containing protein, putative, expressed	8	8	2	33.1	33.1	8.6	41.581	0.338049	0.888481	1.07824	0.911589	0.412218	0.518234	1.28932	1.6591	1.39173	1.32869	0.979414	0.77619	0.780651	0.781078	1.10135	1.73865	0.662081	0.160603
W5AI13	LOC_OS01G57942.1	Cytochrome b6, cytochrome b6, putative, expressed, Cytochrome b6	2	2	2	26.9	26.9	26.9	6.6152	-3.5018	-4.34915	-2.8428	-2.79739	-3.56164	-4.23641	-2.78342	-4.40971	-3.53534	-3.62983	-2.02041	-3.50452	-1.40365	-3.3706	-1.13438	-1.62026	-2.52858	-2.83544
S4Z0E4	LOC_OS01G57956.1	50S ribosomal protein L14, chloroplastic, chloroplast 50S ribosomal protein L14, putative, expressed, protein L14, chloroplastic	11	11	11	59.3	59.3	59.3	148.37	2.67615	2.77832	3.40329	2.83784	2.72466	2.87716	2.93743	2.9136	2.04973	2.63022	2.58514	2.23203	2.83279	2.37263	3.15961	2.84479	2.52631	2.2181
W5HJ07	LOC_OS01G57958.1	chloroplast 50S ribosomal protein L16, putative, expressed, protein L16, chloroplastic	6	6	6	62.5	62.5	62.5	114.54	1.92269	2.07705	2.42434	2.58397	2.02729	2.48116	2.36527	2.46712	2.2483	2.17679	1.868	1.50034	2.14009	2.07316	2.44021	2.37549	1.67743	1.55678
A0A077RRD5	LOC_OS01G57964.1	Photosystem I P700 chlorophyll a apoprotein A1, photosystem I P700 chlorophyll a apoprotein A1, putative, expressed, I P700 chlorophyll a apoprotein	4	4	4	7.8	7.8	7.8	27.126	0.832474	-0.0206451	1.64171	0.715775	-0.462721	0.0210857	1.23217	1.21701	-0.238537	-0.132202	0.225981	-1.01965	0.694195	0.374691	1.52732	1.27677	-0.583094	-1.11698
S4Z0A5	LOC_OS01G58000.1	ATP synthase epsilon chain, putative, expressed, ATP synthase epsilon chain, chloroplastic, epsilon chain, chloroplastic	9	5	3	78.1	35.8	28.5	149.44	-0.216673	0.237835	0.245373	-3.61394	0.618519	0.232668	0.675079	0.248444	0.900349	0.670929	0.234102	0.0871773	1.23975	0.804453	1.34295	0.79991	0.166847	0.371523
W5G3C1	LOC_OS01G58049.1	photosystem I assembly protein ycf4, putative, expressed, assembly protein Ycf4	2	2	2	30.6	30.6	30.6	26.394	-3.69436	-5.36598	-2.00144	-2.00266	-0.997467	-0.889463	-4.17341	-4.31901	-2.4875	-2.29026	-2.75662	-0.764462	-3.48471	-3.43683	-4.40315	-3.59026	-4.55908	-0.677111
G8IPQ3	LOC_OS01G58580.1	ICE-like protease p20 domain containing protein, putative, expressed, Metacaspase-5	15	3	3	57	14.8	14.8	101.85	-1.07841	-0.860565	-1.50648	-1.34563	-0.785522	-1.05435	-1.42675	-2.66995	-3.40844	-3.95816	-4.31347	-2.96252	-0.896246	-1.04478	-0.927412	-1.04246	-0.981312	-1.62589
W5D5P0	LOC_OS01G58580.1	ICE-like protease p20 domain containing protein, putative, expressed, Metacaspase-5	15	15	3	55.8	55.8	13.6	248.95	1.74699	1.97285	2.01788	1.99249	1.49228	1.21667	2.41767	1.85005	1.82152	1.51338	2.52873	2.53388	2.01529	2.20759	2.09739	1.99476	1.7266	1.56643
W5D4Z8	LOC_OS01G58790.1	4-diphosphocytidyl-2-C-methyl-D-erythritol kinase, chloroplastic, 4-diphosphocytidyl-2-C-methyl-D-erythritol kinase, chloroplastic, GHMP kinases ATP-binding protein, putative, expressed	7	7	2	26.8	26.8	2.7	92.498	-5.14173	-1.02633	-1.27433	-1.55441	-0.961834	-0.691729	-0.843142	-0.861425	-0.832394	-0.75857	-0.972734	-0.893354	-1.01732	-0.482237	-1.02449	-0.986559	-1.0486	-0.950151
Q9FS04	LOC_OS01G58890.1	Cysteine proteinase inhibitor 1, Cysteine proteinase inhibitor 1, cysteine proteinase inhibitor precursor protein, putative, expressed	7	7	4	60.8	60.8	36	105.22	1.89615	2.06131	2.08125	1.18818	1.82692	1.22968	1.74707	1.2925	1.27216	0.624306	1.42562	1.23268	1.96222	1.74667	1.84557	1.82686	1.55826	1.5261
A0A077RFC2	LOC_OS01G59090.1	thylakoid lumenal 20 kDa protein, putative, expressed, PsbP domain-containing protein 6, chloroplastic	7	7	6	45.2	45.2	35.9	74.336	-0.192343	0.0628185	-0.422249	0.120497	-0.258142	0.381073	0.68219	-0.122717	-1.14399	-0.781919	0.152111	0.114374	-0.180048	-1.10328	0.483463	0.204916	0.527576	-0.6161
W5D048	LOC_OS01G59150.1	tubulin%2FFtsZ domain containing protein, putative, expressed, Tubulin beta-4 chain, Tubulin beta-6 chain, Tubulin beta	28	3	2	76.5	9.4	6	22.167	-4.18491	-0.817745	-1.41857	-1.46298	-0.969572	-1.90447	-0.231371	-1.22854	-0.88583	-4.24395	-0.479115	-4.66936	-0.814461	-1.08372	-0.458904	-0.463476	-1.24655	-1.00903
W5G0E6	LOC_OS01G59600.1	peptidase, T1 family, putative, expressed, Proteasome subunit alpha type-3, Proteasome subunit alpha type-3	8	8	8	31.7	31.7	31.7	16.389	-0.976601	-0.787384	0.312635	0.566765	-0.981754	-0.82876	0.227606	0.406855	0.189791	0.306194	-0.0992222	-0.436115	-0.741823	-0.50865	0.246626	0.111023	-1.21855	-1.07665
W5EH96	LOC_OS01G59750.1	14 kDa zinc-binding protein, histidine triad family protein, putative, expressed	6	6	6	70.5	70.5	70.5	72.039	-0.28583	0.160858	0.407166	0.0659828	-0.299828	-0.789127	-0.561132	-1.20398	-3.80447	-1.04959	-0.821362	-0.326805	-0.174191	0.287256	-0.173048	0.00105095	-0.907274	-0.233299
W5CYM2	LOC_OS01G59930.1	NADH-cytochrome b5 reductase, putative, expressed, b5 reductase 1	5	5	5	30.1	30.1	30.1	12.562	-2.4101	-1.54935	-4.62176	-1.00446	-1.47347	-1.89189	-2.1389	-1.69492	-2.50892	-3.73324	-4.09656	-3.92557	-1.91773	-3.095	-2.34631	-1.78374	-2.39347	-4.37828
A0A077S4T4	LOC_OS01G60050.1	HEAT, putative, expressed, Protein MOR1	6	6	6	3.9	3.9	3.9	14.844	-2.16743	-3.47867	-2.12557	-1.94656	-3.54017	-3.12518	-2.00106	-1.99272	-2.36937	-2.40022	-1.90988	-2.00251	-4.58918	-3.21689	-3.27815	-3.2071	-3.01584	-2.85201
W5D322	LOC_OS01G60190.1	3-bisphosphoglycerate-independent phosphoglycerate mutase, 2,3-bisphosphoglycerate-independent phosphoglycerate mutase, putative, expressed	25	4	2	78.3	16.7	10.1	234.44	0.723593	1.17313	0.556042	0.875244	0.139133	-0.27545	0.476248	0.402775	-0.414219	-0.857943	0.524683	0.951187	0.683876	1.28027	0.819395	0.802994	0.186214	1.10696
W5CDG5	LOC_OS01G60190.1	3-bisphosphoglycerate-independent phosphoglycerate mutase, 2,3-bisphosphoglycerate-independent phosphoglycerate mutase, putative, expressed	25	25	2	78.3	78.3	7.2	323.31	3.5641	4.37563	3.99807	3.95862	4.28576	3.90791	4.62212	4.51671	3.96793	3.4909	4.59002	4.3245	4.58946	4.54742	4.62523	4.42617	4.33411	4.028
W5CFY7	LOC_OS01G60650.1	non-green plastid inner envelope membrane protein, putative, expressed	2	2	2	9.4	9.4	9.4	12.129	-3.01563	-4.44282	-0.579773	-4.13853	-0.938007	-4.19987	-3.25532	-4.86631	-3.55333	-4.41074	-3.6799	-4.49139	-3.43492	-3.40667	-1.99978	-1.11021	-3.87675	-0.999949
W5DBH0	LOC_OS01G60660.1	methionyl-tRNA synthetase, putative, expressed, Aminoacyl tRNA synthase complex-interacting multifunctional protein 1	5	5	1	15.9	15.9	2.9	25.594	-1.18936	-3.7109	-0.693338	-0.279617	-1.74812	-1.67912	-1.72616	-0.994938	-2.66991	-1.50526	-1.68322	-0.971436	-1.21538	-1.05623	-0.559223	-1.00101	-1.78203	-1.85893
D2T2K1	LOC_OS01G60740.1	LTPL16 - Protease inhibitor%2Fseed storage%2FLTP family protein precursor, expressed, Non-specific lipid-transfer protein	5	5	1	65.2	65.2	12	71.773	-0.0508175	0.599566	2.26719	1.89474	-0.586935	-0.916542	0.643772	0.644751	-1.20836	-0.866289	-0.349451	-0.177345	-0.0667782	0.534481	1.47051	1.91322	-1.36036	-0.637421
W5EUP3	LOC_OS01G60790.1	40S ribosomal protein S26, putative, expressed, 40S ribosomal protein S26, 40S ribosomal protein S26	8	8	2	64.1	64.1	16.8	302.66	1.92606	1.99739	3.60494	3.0436	2.48713	1.9678	3.0611	2.84553	2.36168	2.96027	2.67	2.20717	2.35137	2.71594	2.66842	2.52617	1.58202	2.02557
W5DCP8	LOC_OS01G61400.1	UPF0051 protein ycf24, sufB%2FsufD domain containing protein, putative, expressed	3	3	3	32.6	32.6	32.6	30.045	-2.18848	-0.825413	-2.66852	-1.74112	-4.51444	-0.826904	-1.03796	-1.69028	-2.39199	-2.42285	-0.852867	-0.523796	-0.792017	-0.609808	-0.661139	-0.918877	-0.888638	-0.346184
A0A0A7LUG5	LOC_OS01G61810.1	histone-like transcription factor and archaeal histone, putative, expressed, transcription factor Y subunit B	1	1	1	12.9	12.9	12.9	13.014	-3.47064	-3.67754	-3.61789	-4.08136	-4.18977	-3.80313	-4.30838	-3.36615	-4.08155	-4.36004	-3.1992	-3.21094	-4.18436	-3.30643	-3.40976	-3.29755	-4.2416	-4.01536
W5CFW2	LOC_OS01G61830.1	zinc finger C-x8-C-x5-C-x3-H type family protein, expressed, Zinc finger CCCH domain-containing protein 11, Zinc finger CCCH domain-containing protein 11	7	7	7	20.3	20.3	20.3	86.616	-2.83175	-2.81694	0.0507812	-0.102713	-3.58385	-2.50913	-1.72928	-1.41389	-2.05213	-1.84615	-1.69572	-2.38106	-2.88002	-1.94111	-2.33506	-1.82139	-4.58911	-3.35454
W5CBH3	LOC_OS01G62870.1	keto reductase family 4 member C9, oxidoreductase, aldo%2Fketo reductase family protein, putative, expressed	5	4	3	21.3	17.7	14.7	48.32	-0.949987	-0.704226	-1.36897	-0.765778	-0.518911	-0.135477	-0.107517	0.0114212	-0.379223	-1.22491	-0.273495	-0.263964	-0.893856	-0.952765	-0.338543	-0.257229	-0.187986	-0.56621
Q9LKJ3	LOC_OS01G63270.1	glucan phosphorylase L isozyme, chloroplastic/amyloplastic, alpha-glucan phosphorylast isozyme, putative, expressed	14	1	1	24	2.5	2.5	35.083	-3.61881	-3.61809	-3.31776	-3.78129	-2.6059	-1.2492	-1.48395	-3.957	-5.05565	-3.49087	-0.653746	-0.022316	-1.55319	-4.17767	-1.93103	-3.0179	-3.59978	-3.05584
D8L9G6	LOC_OS01G63270.1	glucan phosphorylase L isozyme, chloroplastic/amyloplastic, alpha-glucan phosphorylast isozyme, putative, expressed	15	15	0	26.4	26.4	0	267.03	0.426414	0.326822	0.346857	0.0241947	0.769379	-0.0936222	0.890003	0.103168	0.887886	0.166426	0.73431	0.472931	1.10475	0.675993	1.15519	1.18255	1.27955	0.679688
W5CZ39	LOC_OS01G64270.1	No description available.	3	3	3	30.6	30.6	30.6	30.047	-4.29554	-1.64975	-4.19046	-1.11146	-1.49432	-1.56123	-1.71887	-1.82912	-1.59146	-1.92513	-2.01902	-1.96873	-1.58688	-1.71797	-1.48305	-1.58773	-1.95634	-2.82131
W5DDW8	LOC_OS01G64280.1	nexin 1, sorting nexin 1, putative, expressed	2	2	2	14.9	14.9	14.9	2.52	-3.17366	-3.66222	-4.90737	-3.25143	-2.81216	-3.42241	-3.27476	-3.28414	-3.27226	-2.9447	-3.46903	-3.4761	-3.10608	-3.64407	-4.39176	-3.7203	-3.32321	-3.95539
W5CFU2	LOC_OS01G64280.1	nexin 1, sorting nexin 1, putative, expressed	6	6	1	30	30	5.2	30.989	-1.61155	-0.728424	-0.536861	-0.528345	-0.713118	-0.976891	-0.557913	0.031086	-0.901855	-0.157104	-0.350542	-0.664677	-0.75256	-1.05468	-0.491665	-1.05209	-1.37857	-1.88471
W5DAU8	LOC_OS01G64770.1	tract-binding protein homolog 3, polypyrimidine tract-binding protein, putative, expressed	2	2	1	10.8	10.8	5.9	25.389	-4.03336	-1.03495	-2.36616	-1.48255	-3.38841	-1.51463	-3.81184	-4.68511	-4.82812	-3.26717	-2.86295	-3.70213	-3.97385	-3.17911	-1.07762	-1.65236	-5.5817	-4.001
W5D4R0	LOC_OS01G64960.1	II 22 kDa protein, chloroplastic, chlorophyll A-B binding protein, putative, expressed	6	6	2	25.7	25.7	10.3	87.786	0.519163	1.17606	1.51225	1.89248	1.09846	1.26675	0.472855	1.59109	1.80643	1.06116	1.59453	1.49992	1.00438	1.10722	1.34812	1.72306	0.704302	0.796793
W4ZNI1	LOC_OS01G65090.1	aminotransferase, classes I and II, domain containing protein, expressed, Bifunctional aspartate aminotransferase and glutamate/aspartate-prephenate aminotransferase	4	4	4	16.1	16.1	16.1	24.987	-2.44174	-3.39969	-1.83836	-2.27766	-3.67304	-4.55363	-2.44101	-2.52081	-4.18947	-3.63963	-2.96844	-3.24944	-3.21519	-4.60676	-1.82775	-1.53713	-3.91882	-3.5236
W5CFE5	LOC_OS01G65380.1	patellin protein, putative, expressed, Patellin-5	12	2	2	64.7	5.6	5.6	4.123	-2.89933	-1.6454	-0.860176	-0.741396	-1.57489	-1.7219	-1.39016	-1.21573	-1.2781	-1.11469	-1.21635	-1.25254	-1.641	-1.57388	-1.39514	-1.51049	-2.80007	-1.93321
A0A077S2A9	LOC_OS01G65380.1	patellin protein, putative, expressed, Patellin-5	18	18	8	43.3	43.3	21.3	193.27	0.431343	0.421692	1.79366	0.721962	0.345964	0.195179	1.6838	1.55784	1.12602	1.64634	1.31732	1.11707	0.830746	0.817371	0.748831	0.956963	-0.0134964	0.105459
W5GNJ7	LOC_OS01G65902.1	Apocytochrome f, apocytochrome f precursor, putative, expressed, Apocytochrome f	27	27	27	56	56	56	323.31	3.74026	3.75395	4.32906	4.51411	3.73711	4.01874	3.80905	4.16151	2.99822	3.43816	3.89331	3.96328	4.02912	4.14557	4.50326	4.45724	4.02426	3.97896
W5DBM0	LOC_OS01G66110.1	Probable methyltransferase, methyltransferase, putative, expressed	4	4	4	9.7	9.7	9.7	33.798	-3.0588	-1.49693	-4.24613	-3.38219	-1.4907	-1.80869	-3.52994	-3.85632	-2.90689	-2.95934	-3.03618	-3.9148	-4.73527	-3.38754	-3.04443	-3.43276	-3.48729	-1.2935
A0A096UN27	LOC_OS01G66300.1	KH domain-containing protein At1g09660/At1g09670, KH domain containing protein, putative, expressed	3	3	3	6.6	6.6	6.6	6.3578	-5.0457	-3.02296	-2.70327	-2.48106	-3.48126	-2.10073	-3.52046	-3.2772	-3.52325	-3.61744	-4.46968	-3.28157	-2.51929	-2.00045	-4.92534	-1.80562	-2.58951	-4.36859
A0A077S2K3	LOC_OS01G66360.1	2-C-methyl-D-erythritol 4-phosphate cytidylyltransferase, putative, expressed, 2-C-methyl-D-erythritol 4-phosphate cytidylyltransferase	10	10	3	37.9	37.9	19.6	108.01	0.163534	0.509563	0.264521	0.543222	0.389896	0.680447	0.551537	0.754629	0.385567	0.86409	0.510931	-0.0154057	0.298849	0.0416489	-0.0474491	-0.0292625	0.113979	-0.57725
W5DAG6	LOC_OS01G66379.1	expressed protein, Peptide chain release factor 1	3	3	3	28.8	28.8	28.8	5.0491	-3.62771	-3.28827	-2.42158	-2.92954	-3.22688	-4.05605	-3.19025	-2.78529	-4.13438	-3.00237	-3.11743	-3.23755	-3.00537	-3.67208	-2.65592	-2.88783	-3.96979	-3.55255
A0A0C4BFF4	LOC_OS01G66560.1	particle subunit SRP72, signal recognition particle 72 kDa protein, putative, expressed	9	9	9	22.1	22.1	22.1	102.46	-0.699448	0.122915	-0.949242	-1.0306	-0.873262	-0.698992	-1.37153	-0.977095	-1.34189	-1.39798	-0.34292	-0.505997	-0.45146	0.0466309	-0.0938339	-0.777077	0.328127	-0.748371
A0A080YUW5	LOC_OS01G66830.1	pectinacetylesterase domain containing protein, expressed	2	2	2	1.3	1.3	1.3	4.1736	-3.49217	-1.80162	-1.97618	-2.90667	-4.29134	-0.844812	-3.75007	-3.08278	-3.50424	-3.59795	-2.99208	-3.30229	-3.26254	-2.35036	-2.21159	-4.9459	-2.50486	-2.68341
A0A077S6B3	LOC_OS01G66940.1	kinase, pfkB family, putative, expressed, Fructokinase-1, Fructokinase-1	13	13	3	57.6	57.6	18	136.37	1.21076	1.2802	0.683088	1.15063	1.44061	0.960016	1.47815	1.21136	1.85135	2.01406	1.54155	1.48901	1.64379	1.66761	1.35443	1.28442	1.1655	1.35696
W5D1B3	LOC_OS01G66980.1	Trigger factor	6	6	6	24.8	24.8	24.8	99.028	2.17467	2.2982	1.74407	1.86539	2.115	2.2091	1.35804	1.6079	0.97053	1.66198	1.57332	2.63417	1.28485	1.5287	0.898821	1.58566	2.76355	2.02454
W5C432	LOC_OS01G67000.1	membrane-associated 30 kDa protein, chloroplast precursor, putative, expressed, Probable membrane-associated 30 kDa protein, chloroplastic, Probable membrane-associated 30 kDa protein, chloroplastic	13	13	6	55.5	55.5	28.6	249.19	1.08921	1.72717	1.68023	1.81444	1.91297	1.85932	1.54173	1.29371	1.82811	1.1864	0.874228	0.982244	1.76649	1.54097	1.73538	1.32596	1.86773	1.48617
W5D936	LOC_OS01G67120.1	rhodanese-like domain containing protein, putative, expressed	5	5	2	20.3	20.3	9.9	44.257	-2.45355	-1.87559	-0.538475	-0.128765	-1.63356	-2.77433	-1.56587	-1.52518	-2.18099	-4.61134	-2.01206	-1.97078	-1.48553	-1.16709	-0.882593	-1.0518	-3.60432	-4.93878
W5BZZ2	LOC_OS01G67134.1	60S ribosomal protein L5, ribosomal L18p/L5e family protein, putative, expressed	7	2	2	26.2	7.3	7.3	4.7997	-1.58774	-0.469215	0.568207	0.761696	-0.145977	0.111851	-0.0674438	0.403358	-1.2248	0.235613	0.120071	0	-0.751501	-0.585951	0.0457058	-2.53984	-1.07483	-0.529291
W5EW55	LOC_OS01G67134.1	60S ribosomal protein L5, ribosomal L18p/L5e family protein, putative, expressed	13	13	1	48.2	48.2	6.2	222.34	2.91337	3.36151	4.78512	4.14604	3.9477	3.7317	3.9331	4.04063	3.64596	3.90721	3.68777	3.10687	3.5173	3.2397	3.81941	3.94626	2.93785	3.25128
A0A077RVY6	LOC_OS01G67540.1	coumarate--CoA ligase-like, 4-coumarate--CoA ligase-like 6, AMP-binding domain containing protein, expressed	3	3	3	7.7	7.7	7.7	6.1188	-3.91523	-2.84278	-3.02167	-2.26719	-4.16632	-2.99635	-2.64663	-2.47945	-4.02678	-4.13364	-2.56534	-3.16863	-3.25259	-3.18715	-2.64946	-3.23951	-3.32559	-3.53432
D8L9J3	LOC_OS01G68324.3	dolichyl-diphosphooligosaccharide--protein glycosyltransferase 63 kDasubunit precursor, putative, expressed	6	6	6	13.8	13.8	13.8	49.662	-2.96057	-2.13544	-2.38263	-4.28187	-1.64955	-4.34102	-1.85838	-2.25057	-2.22449	-2.09773	-1.13666	-1.68226	-1.31874	-1.39817	-1.69558	-1.81299	-1.72051	-2.25303
D8L9H9	LOC_OS01G68480.1	Thioredoxin F, chloroplastic, Thioredoxin F-type, chloroplastic, thioredoxin, putative, expressed	5	5	5	29.1	29.1	29.1	73.538	0.575794	1.07954	1.87795	2.10282	1.41992	1.62832	1.34361	2.06083	0.386305	0.804369	0.905527	0.870428	1.43654	1.14811	1.50915	1.49035	0.21999	0.20138
W5DEV0	LOC_OS01G68710.1	peptidyl-prolyl cis-trans isomerase, FKBP-type, putative, expressed, FK506-binding protein 2	5	5	5	61.5	61.5	61.5	59.141	-1.2713	-3.46538	0.576916	-1.12259	-1.46752	-3.60536	-0.666719	-1.01882	-1.46881	-1.47775	-0.515413	-0.752455	-2.74461	-2.70417	-1.313	-1.39848	-0.0416107	-2.71266
W5D4W6	LOC_OS01G68770.1	selenium-binding protein, putative, expressed, Selenium-binding protein 1	5	5	1	13.2	13.2	2	8.2903	-5.11054	-4.1449	-1.89477	-3.77183	-2.15222	-2.15508	-1.73746	-1.51563	-1.85118	-1.97204	-1.41895	-1.6575	-1.83739	-1.90084	-1.48148	-1.52676	-1.97186	-1.53975
W5DAG9	LOC_OS01G68790.1	RNA recognition motif containing protein, putative, expressed, 29 kDa ribonucleoprotein B, chloroplastic	5	2	2	41.3	26.6	26.6	73.435	-0.945429	0.598349	-1.88255	-1.64278	-0.733215	-0.200365	-2.46396	-3.8239	-3.49726	-4.26429	-3.92288	-4.31153	0.26981	1.07148	-0.0814018	-0.505159	0.669708	0.205402
W5CRM8	LOC_OS01G68790.1	RNA recognition motif containing protein, putative, expressed, 29 kDa ribonucleoprotein B, chloroplastic	8	8	3	59.4	59.4	33.7	211.3	1.97327	2.37856	1.92237	1.75757	2.32485	1.40146	1.61789	1.57074	0.428116	0.0560799	1.10194	1.0807	2.30829	2.26831	1.93854	1.96066	2.57126	2.32578
D7NXU0	LOC_OS01G68860.1	CCCH domain-containing protein ZFN-like, zinc finger C-x8-C-x5-C-x3-H type family protein, expressed, Zinc finger CCCH domain-containing protein 12	7	7	2	26	26	9.7	31.698	-3.0951	-3.0432	0.223875	-1.30079	-4.78984	-3.58685	-2.75533	-2.88145	-3.85404	-3.8457	-3.59736	-3.37279	-3.40086	-3.39618	-2.26281	-2.22514	-3.10163	-3.52514
W5D967	LOC_OS01G68950.1	Small ubiquitin-related modifier 2, Small ubiquitin-related modifier 1, ubiquitin family domain containing protein, expressed	5	2	2	36.1	12	12	13.337	-1.50239	-1.4868	-2.12573	-4.64999	-1.29013	-1.57084	-1.63537	-4.38582	-1.57059	-1.65648	-4.35083	-3.87596	-1.09264	-1.33885	-1.49138	-3.87345	-1.02171	-1.20051
W5D591	LOC_OS01G68950.1	Small ubiquitin-related modifier 2, Small ubiquitin-related modifier 1, ubiquitin family domain containing protein, expressed	6	6	3	35.6	35.6	23.8	84.844	0.701471	0.99424	2.29678	1.86575	0.306963	0.907591	1.47996	1.24793	0.827864	1.1267	0.864326	0.252483	0.709507	0.547495	1.08456	0.946636	0.0760784	0.179014
W5CAC1	LOC_OS01G69060.1	hydrolase, alpha%2Fbeta fold family domain containing protein, expressed, Mesoderm-specific transcript homolog protein	5	5	5	29.8	29.8	29.8	180.01	-3.54371	-2.80545	-2.46255	-2.07458	-3.515	-4.6606	-2.40701	-2.38584	-3.30137	-3.68815	-0.615368	-0.626234	-1.86035	-1.45056	-2.53068	-2.68027	-1.49176	-2.08134
W5CT81	LOC_OS01G69080.1	desaturase, chloroplastic, acyl-desaturase, chloroplast precursor, putative, expressed, Acyl-[acyl-carrier-protein] desaturase 2, chloroplastic	11	11	11	31.8	31.8	31.8	79.298	-0.398056	0.200474	-0.516495	0.379969	0.632393	0.779425	-0.000921249	0.273836	0.548176	0.806601	0.388168	0.600792	0.401674	0.836168	0.707466	0.648748	0.362442	0.167389
W5D2A3	LOC_OS01G69250.1	Probable mitochondrial import receptor subunit TOM20, mitochondrial import receptor subunit TOM20, putative, expressed, Probable mitochondrial import receptor subunit TOM20	8	8	8	53.1	53.1	53.1	23.587	-1.09288	-0.49477	-0.287205	-0.319828	0.0806828	0.0122738	-0.127478	-0.00441742	-0.282146	-0.880735	-0.192385	-0.675341	-0.151329	0.134043	-0.0777435	0.254913	-0.282867	-0.0649719
W5D1S8	LOC_OS01G69950.1	50S ribosomal protein L27, chloroplastic, ribosomal protein L27, putative, expressed, protein L27	7	7	7	30.8	30.8	30.8	323.31	3.14107	3.50884	4.22274	4.66852	3.00758	3.22179	3.45738	3.74409	2.05109	2.93206	2.78744	2.925	2.57391	2.67028	3.47846	3.49788	2.37605	2.33982
W5DCL7	LOC_OS01G70020.1	DEK C terminal domain containing protein, expressed, Protein DEK	5	5	5	18	18	18	144.67	-0.884674	0.104473	-0.294754	-0.460651	-0.588346	-0.750462	-0.199726	-0.639297	-0.382078	-1.22194	-0.812086	-0.839432	0.0143738	-0.0599022	0.0988426	-0.17238	0.147459	-0.401556
W5D911	LOC_OS01G70170.1	Transaldolase 2, transaldolase, putative, expressed	14	14	2	35.9	35.9	3.2	214.52	0.683319	0.945402	2.06942	2.353	0.845167	0.752842	1.02446	1.32442	0.634859	0.942869	0.826567	0.4081	0.895695	0.938995	1.41577	1.44534	0.500475	0.725014
W5CH71	LOC_OS01G70400.1	No description available.	2	2	2	28.2	28.2	28.2	10.884	-4.49331	-3.92897	-3.69933	-3.16004	-2.21408	-4.57865	-2.50374	-2.51961	-3.76669	-3.64828	-4.10948	-3.45582	-2.04183	-4.08432	-2.01124	-3.70697	-1.70036	-3.74377
W5D4D9	LOC_OS01G70770.1	S-transferase F8, chloroplastic, glutathione S-transferase, putative, expressed	14	14	9	96.2	96.2	62.4	323.31	1.36082	1.421	1.39309	1.21807	1.87501	1.30951	2.36636	2.06592	1.55521	1.33571	2.69854	2.72114	1.75576	1.42684	1.90467	1.43423	1.93785	1.43363
W5D509	LOC_OS01G71190.1	photosystem II reaction center PSB28 protein, chloroplast precursor, putative, expressed, II reaction center PSB28 protein, chloroplastic, Photosystem II reaction center PSB28 protein, chloroplastic	3	3	3	28	28	28	32.202	-3.82519	-2.37349	0.370111	-0.92819	-3.21669	-3.37177	-2.04011	-2.6311	-3.59387	-3.46222	-2.737	-3.64205	-2.9778	-3.97997	-2.3663	-4.23949	-3.71662	-3.88039
W5DN62	LOC_OS01G71190.1	photosystem II reaction center PSB28 protein, chloroplast precursor, putative, expressed, II reaction center PSB28 protein, chloroplastic, Photosystem II reaction center PSB28 protein, chloroplastic	2	2	2	13.6	13.6	13.6	31.05	-1.15465	-1.01259	1.33693	0.801929	-1.89347	-1.36463	-1.11604	0.144154	-3.05005	-1.93629	-1.62044	-1.76002	-1.634	-1.7352	-0.824677	-0.903107	-2.33309	-1.98527
W5D6S5	LOC_OS01G71300.1	S-formylglutathione hydrolase, putative, expressed, formylglutathione hydrolase YeiG	6	6	2	37.2	37.2	16.9	47.144	-0.745632	-0.682339	-0.41363	-0.12063	-3.60197	-3.44696	-1.41364	-1.30227	-4.49275	-1.38699	-0.67334	-1.45096	-0.797825	-0.412472	-0.214556	-0.146549	-0.877922	-0.899797
Q9XEN5	LOC_OS01G71340.1	glycosyl hydrolases family 17, putative, expressed, endo-1,3-beta-glucosidase, basic	6	6	6	28.1	28.1	28.1	58.751	-4.27671	-2.67183	-1.66798	-1.84584	-2.66171	-3.60571	-0.32449	0.0467548	-0.629555	-0.255964	-0.540457	-0.417114	-3.77657	-3.72575	-3.09619	-4.3339	-3.73787	-3.97173
D8L9Q2	LOC_OS01G71830.1	endo-1,3-beta-glucosidase, basic, glycosyl hydrolases family 17, putative, expressed	3	3	3	14.2	14.2	14.2	11.039	-4.09523	-4.97422	-3.33083	-3.28362	-4.24094	-3.29664	-1.64085	-2.62632	-1.80437	-4.66549	-1.90182	-2.11411	-3.56277	-5.15249	-3.14306	-3.56213	-3.14641	-3.20598
Q5EI64	LOC_OS01G71990.1	5-carboxylate reductase, pyrroline-5-carboxylate reductase, putative, expressed	9	9	9	43.9	43.9	43.9	56.693	-0.603579	-0.241718	-0.68471	-0.203312	-0.686874	-1.10806	-1.0767	-0.931971	-0.544689	-1.32622	-0.850859	-1.21185	-0.383993	-0.472141	-0.217606	-0.591549	-0.924143	-0.905727
A0A0C4BE70	LOC_OS01G72205.1	bacterial homolog protein, proline synthetase co-transcribed bacterial homolog protein, putative, expressed	7	7	7	37.9	37.9	37.9	18.314	-2.47879	-1.92153	-2.27008	-0.979326	-1.62708	-1.60644	-1.46142	-1.19552	-1.44884	-1.43184	-1.57204	-1.55747	-2.05311	-1.93105	-1.81374	-3.1189	-1.77608	-1.8775
W5CPX1	LOC_OS01G72240.1	uridine 5-monophosphate synthase, putative, expressed, Uridine 5'-monophosphate synthase, Uridine 5'-monophosphate synthase	6	6	5	13.7	13.7	11.6	13.166	-2.40454	-2.72709	-1.53906	-1.65945	-2.097	-1.95003	-1.42064	-1.40428	-1.27578	-1.50925	-2.19351	-2.42121	-2.19553	-1.8042	-0.749615	-0.722013	-2.98546	-2.39318
W5CAR8	LOC_OS01G72800.1	signal recognition particle receptor, putative, expressed, division protein FtsY homolog, chloroplastic	12	12	12	53.1	53.1	53.1	62.374	-0.305323	0.792122	0.744473	0.390759	0.371656	0.668705	0.878977	0.899734	0.491642	0.0823421	0.856014	1.0731	1.19785	0.833401	1.1663	1.49496	0.994652	0.53116
V9HXE7	LOC_OS01G72900.1	abscisic stress-ripening, putative, expressed	15	15	2	65.2	65.2	11.2	323.31	2.1115	2.40586	3.23259	1.80877	2.4345	2.0527	2.92949	3.04478	2.09303	2.007	2.65012	2.15997	2.09303	1.35254	1.8197	1.5033	1.84196	1.64856
A0A080YTZ8	LOC_OS01G73140.1	Ubiquitin-fold modifier 1, Ubiquitin-fold modifier 1, ubiquitin-fold modifier 1 precursor, putative, expressed	3	3	3	62.6	62.6	62.6	206.8	0.136421	0.384705	0.287428	0.551651	0.327156	0.463737	0.121145	0.258617	0.284313	-0.634766	0.0183964	0.0993195	-0.0707493	0.640635	0.53067	0.192703	1.02706	0.291388
W5CCF9	LOC_OS01G73160.1	40S ribosomal protein S10, putative, expressed, 40S ribosomal protein S10-1	5	3	3	35.5	16.5	16.5	125.28	0.0180588	0.931253	1.35261	1.29659	0.705421	0.829018	0.739515	1.02676	0.739876	1.02214	0.642277	0.10236	0.310947	0.34716	1.09862	0.872206	0.4119	-0.00902939
W5CES6	LOC_OS01G73234.1	Thioredoxin Y, chloroplastic, Thioredoxin Y, chloroplastic, thioredoxin, putative, expressed	4	2	2	67.8	67.8	67.8	119.98	-0.695404	0.721855	-0.609983	-3.39677	0.263676	-0.000591278	1.06388	0.910862	-2.88132	-3.64526	1.29355	1.52714	-0.521523	-0.345028	-3.24894	-3.74052	0.971426	0.846579
A0A080YU49	LOC_OS01G73234.1	Thioredoxin Y, chloroplastic, Thioredoxin Y, chloroplastic, thioredoxin, putative, expressed	8	8	6	50.6	50.6	50.6	323.31	3.0411	3.40997	2.42284	3.05462	3.17106	2.76694	3.11625	3.13627	1.63991	2.41985	3.85736	4.0633	3.39951	3.52646	3.39433	3.06777	3.5776	3.34456
W5CC63	LOC_OS01G73680.1	M18 family aminopeptidase 2, aspartyl aminopeptidase, putative, expressed	6	6	6	22.9	22.9	22.9	63.097	-2.34913	-4.45569	-1.52693	-3.40648	-2.12691	-2.85261	-1.57503	-2.61571	-1.95709	-3.40308	-4.39182	-3.41799	-1.90644	-4.23902	-3.3166	-5.18604	-4.04128	-2.78987
A0A080YUG0	LOC_OS01G73790.1	apiose/UDP-D-xylose synthase 1, UDP-D-apiose/UDP-D-xylose synthase, NAD dependent epimerase/dehydratase family protein, putative, expressed	9	9	3	38.1	38.1	17.1	106.28	0.541929	-0.479763	-0.458174	-1.30158	-0.344896	-0.627474	0.0745125	0.15756	0.837175	0.990568	0.501513	0.446259	-0.0116043	-0.395943	-0.111782	-0.469011	-0.651606	-0.2542
W5F994	LOC_OS01G73990.1	b5 isoform B, cytochrome b5-like Heme/Steroid binding domain containing protein, expressed	4	3	3	40.3	28.4	28.4	24.92	-4.29681	-3.12899	-1.69127	-1.76656	-2.14814	-2.37082	-1.78597	-4.13476	-3.63705	-2.82146	-2.71922	-3.18901	-1.99521	-3.34816	-1.20137	-4.01379	-4.11772	-5.20124
A0A077RAG2	LOC_OS01G73990.1	b5 isoform B, cytochrome b5-like Heme/Steroid binding domain containing protein, expressed	6	6	5	54	54	42.3	201.22	0.653458	1.25125	1.36779	1.67629	1.5455	1.36	1.84619	2.08325	1.43284	2.0927	1.41068	1.13451	1.29423	1.11594	1.48803	1.41254	0.953253	1.02847
W5CCZ4	LOC_OS01G74190.1	Probable dual-specificity RNA methyltransferase RlmN, radical SAM enzyme, putative, expressed	6	6	6	24.4	24.4	24.4	32.3	-1.78975	-1.37546	-0.681335	-1.12287	-0.980587	-1.03168	-1.68994	-2.65056	-1.57091	-1.85977	-1.52891	-2.06191	-1.59363	-2.17332	-1.38149	-1.55013	-1.87247	-1.98603
W5CWD3	LOC_OS01G74580.1	dnaJ homolog subfamily C member, putative, expressed, protein DnaJ	2	2	2	7.4	7.4	7.4	6.9092	-3.20622	-2.72315	-3.60187	-4.10109	-3.97081	-2.93702	-2.42753	-2.7824	-3.22359	-3.18144	-2.39182	-2.35766	-2.79431	-2.29949	-3.86499	-2.46996	-2.61877	-2.60269
W5CM54	LOC_OS01G74650.1	cysteine synthase, mitochondrial precursor, putative, expressed, Bifunctional cystathionine gamma-lyase/cysteine synthase	25	1	1	80	7.9	7.9	19.915	-0.912893	-4.308	-1.90957	-0.763565	-1.08955	-4.41604	-4.13891	-4.30895	-3.29649	-4.42907	-3.52006	-2.46493	-3.15363	-3.10908	-4.59919	-3.97397	-4.02496	-3.80506
A0A077RW30	LOC_OS01G74650.1	cysteine synthase, mitochondrial precursor, putative, expressed, Bifunctional cystathionine gamma-lyase/cysteine synthase	26	26	2	69.9	69.9	7.9	323.31	4.19975	4.87287	4.70001	5.05783	4.76385	4.77121	4.7913	4.65057	4.15841	3.93987	4.59967	4.34478	4.86658	4.77715	5.13678	4.97455	4.59828	4.43871
A0A024FRA5	LOC_OS02G01010.1	Protein disulfide isomerase-like 1-4, OsPDIL1-4 protein disulfide isomerase PDIL1-4, expressed, disulfide isomerase-like 1-4	7	7	0	15.4	15.4	0	22.092	-1.8111	-2.03251	-0.995071	-1.48825	-0.821035	-4.3019	-1.3842	-1.07927	-0.738237	-0.51689	-0.0352058	-1.58159	-0.284777	-0.522371	-0.89291	-0.453701	-0.749071	-0.66127
W5GSX0	LOC_OS02G01150.1	erythronate-4-phosphate dehydrogenase domain containing protein, expressed, Glycerate dehydrogenase HPR, peroxisomal	27	27	27	65	65	65	323.31	2.86007	3.21234	3.71045	3.50271	3.54525	3.11286	3.41348	3.21378	3.74508	3.20859	3.22465	3.02664	3.33857	3.10125	3.4191	3.44458	2.8495	2.76282
W5ELR0	LOC_OS02G01250.1	ribonucleoprotein Sm D3, LSM domain containing protein, expressed	3	3	3	25.2	25.2	25.2	6.205	-1.38329	-3.63799	-1.15109	-0.433443	-0.710812	-3.06752	-0.325354	-3.99639	-0.351086	-3.03347	-3.81889	-3.52534	-2.82316	-2.51443	-0.245497	-0.36211	-4.18261	-4.28067
W5H2V3	LOC_OS02G01280.1	T-complex protein, putative, expressed, 60 kDa chaperonin	17	4	4	31.9	8.9	8.9	8.353	-4.209	-2.4422	-0.908924	-2.16194	-3.31565	-3.21566	-4.34954	-3.47045	-2.70338	-2.65018	-5.85254	-2.65035	-2.99364	-2.46359	-5.53916	-2.35376	-3.66453	-4.02265
W5H2C0	LOC_OS02G01450.1	No description available.	3	3	3	18	18	18	3.395	-2.96507	-3.47306	-2.96235	-3.61014	-3.37626	-3.53493	-4.37559	-3.38169	-3.61145	-3.31466	-4.79844	-3.97002	-3.6015	-4.21599	-3.72559	-4.20601	-3.25964	-3.74587
W5GST4	LOC_OS02G01500.1	2-oxo acid dehydrogenases acyltransferase domain containing protein, expressed, acetyltransferase component 3 of pyruvate dehydrogenase complex, mitochondrial	19	19	2	49.6	49.6	2.6	249.26	0.937132	1.2459	1.46058	1.29012	1.09125	0.738901	1.60241	1.50055	1.17611	1.05195	1.23628	0.872644	0.644712	0.432932	1.62166	1.29792	0.559502	0.301989
W5AM53	LOC_OS02G01560.1	40S ribosomal protein S4, 40S ribosomal protein S4, 40S ribosomal protein S4, putative, expressed	20	20	20	71.7	71.7	71.7	323.31	3.37373	3.689	4.57116	4.32713	3.78461	3.85325	3.88923	3.98295	3.2942	3.33667	3.4946	3.38962	3.48714	3.33041	3.9335	3.79694	3.50666	3.18873
O81331	LOC_OS02G01590.1	fructosyltransferase/2,1-fructan:2,1-fructan 1-fructosyltransferase, glycosyl hydrolases, putative, expressed	9	9	1	26.1	26.1	3.1	23.254	-1.78601	-1.54625	-1.96568	-1.90237	-1.89658	-1.93542	-0.483759	-0.221327	-0.0779591	-0.25111	-0.24506	-0.0208111	-0.260706	-0.648808	-0.402525	-0.202843	-1.64795	-1.8255
Q8W431	LOC_OS02G01590.1	fructosyltransferase/2,1-fructan:2,1-fructan 1-fructosyltransferase, glycosyl hydrolases, putative, expressed	14	14	14	27.3	27.3	27.3	204.08	0.895803	1.14014	1.1303	1.3387	1.39793	1.41698	0.886585	1.01623	0.673107	0.689314	1.16348	0.992317	1.46703	1.17316	1.76406	1.51177	0.973602	1.01292
W5EVM8	LOC_OS02G01920.1	GHMP kinases ATP-binding protein, putative, expressed, Diphosphomevalonate decarboxylase	2	2	1	13	13	8.8	56.569	-4.28007	-1.27763	-1.62261	-1.77696	-3.79865	-0.944229	-4.52936	-4.85297	-2.78192	-2.85745	-3.64183	-3.4581	-4.43916	-4.94617	-5.40879	-4.21476	-3.4293	-4.30914
W5H3V3	LOC_OS02G02320.1	Serine carboxypeptidase 3, OsSCP6 - Putative Serine Carboxypeptidase homologue, expressed, Carboxypeptidase Y homolog A	5	5	5	17.8	17.8	17.8	57.923	-3.11388	-1.8865	-3.34707	-2.1488	-2.14818	-1.95151	-2.65748	-3.00469	-2.93079	-4.39069	-2.26455	-1.99804	-1.42447	-1.15903	-1.93381	-1.92892	-4.21962	-1.30765
W5GP08	LOC_OS02G02390.1	S1 RNA binding domain containing protein, expressed, 30S Ribosomal protein S1	10	10	3	23.3	23.3	11	40.229	-0.979637	-0.720949	-0.141493	-0.329678	-0.751541	-0.631836	-0.423542	-0.0207672	-3.614	-0.239096	-0.679823	-0.977905	-0.283321	-1.07565	-0.366497	-0.416292	-0.206553	-1.6337
W5GEI6	LOC_OS02G02400.1	catalase isozyme A, putative, expressed, Catalase isozyme, Catalase isozyme A	17	15	14	41.9	38.1	35.2	197.27	1.62702	1.56285	2.133	1.83348	1.99887	1.87671	1.68301	1.79128	0.389994	0.46018	1.49207	1.30472	1.6038	1.71425	1.86084	1.68919	1.95553	1.68774
W5H454	LOC_OS02G02410.1	protein DnaK, DnaK family protein, putative, expressed	45	45	37	60.2	60.2	56.5	323.31	3.92701	4.36061	4.81551	4.50459	4.18108	4.36221	4.5719	4.78313	4.3	4.68369	4.17983	3.93751	4.0045	3.93174	4.20976	4.27606	3.69155	3.61325
W5GGC8	LOC_OS02G02520.1	No description available.	13	13	6	41.1	41.1	22.3	209.31	-0.584261	0.238569	-0.0765305	0.494955	0.0318432	0.0239525	-0.256838	0.442909	-0.311678	-0.120098	0.0559425	0.503239	0.108585	-0.327227	0.336254	0.304371	-0.361044	-0.3433
W5GH26	LOC_OS02G02550.1	trans isomerase FKBP18, chloroplastic, peptidyl-prolyl cis-trans isomerase, FKBP-type, putative, expressed	9	9	9	49.6	49.6	49.6	49.434	-0.106659	-0.324045	1.16711	0.639585	-1.15586	-0.642447	-0.31373	0.535805	0.0338173	0.52309	-0.305937	-0.876013	-1.65741	-1.41612	-0.325918	-1.0836	-1.26272	-1.15205
W5GQQ2	LOC_OS02G02850.1	bifunctional protein folD, putative, expressed, protein FolD	9	9	1	45.6	45.6	5.9	55.165	-2.25624	-0.373487	-0.0651093	-0.30291	-0.377939	-1.10244	-0.695276	-0.94437	-0.554192	-0.783319	-0.790398	-0.811487	-0.984385	-0.887691	-0.608316	-0.601402	-1.04234	-1.02717
W5GC65	LOC_OS02G02860.1	Glutamate--tRNA ligase, glutamyl-tRNA synthetase, putative, expressed	12	12	2	34.5	34.5	5.4	118.36	0.26832	1.04994	0.630228	1.04128	0.785152	1.12355	0.905434	1.36402	1.16872	1.04344	0.566113	0.464859	0.602882	0.347635	1.01029	0.377047	0.197897	0.313919
Q75QN8	LOC_OS02G02870.1	glycine-rich protein 2, putative, expressed, Cold shock	9	5	5	55	30.7	30.7	110	0.873386	1.49494	1.48871	1.14153	0.846682	0.642897	0.502541	-5.03712	0.412645	-3.20767	0.606525	-3.41854	1.1731	1.23018	1.34587	0.92877	1.06157	-4.47237
Q75QN9	LOC_OS02G02870.1	glycine-rich protein 2, putative, expressed, Cold shock	9	6	6	69.3	46.3	46.3	226.04	0.111906	0.584745	-0.126343	0.151966	0.877666	-0.70944	-0.51951	-1.06294	-0.475599	-1.4639	0.396486	0.530119	0.736128	0.177443	0.184954	-0.0199947	0.368727	0.227365
W5GDG4	LOC_OS02G02870.1	glycine-rich protein 2, putative, expressed, Cold shock	5	5	5	33.9	33.9	33.9	246.65	0.383947	1.10033	1.14231	0.661617	0.909698	0.124758	1.63332	1.3454	1.14519	1.74292	1.66978	1.3475	0.587053	0.0313358	0.249239	-0.00550079	-0.323708	-0.0851326
Q8LPA7	LOC_OS02G02870.1	glycine-rich protein 2, putative, expressed, Cold shock	10	10	5	76.9	76.9	55.5	323.31	1.97987	2.0666	4.66484	4.35257	1.60155	1.26035	3.1855	2.84908	2.99184	3.43904	2.73688	3.29136	2.05558	2.78971	2.68135	3.20659	1.60209	1.68274
Q93W25	LOC_OS02G02890.1	cis-trans isomerase, peptidyl-prolyl cis-trans isomerase, putative, expressed	11	11	2	73.1	73.1	15.8	323.31	5.46518	5.72128	5.74276	5.4944	5.90995	6.06053	6.01392	6.40403	5.49176	6.1017	5.8556	5.52043	5.8207	5.34823	5.96324	5.56366	5.49159	5.3837
W5GDR6	LOC_OS02G02960.1	histone deacetylase complex subunit SAP18, putative, expressed	5	5	5	37.3	37.3	37.3	8.2071	-2.95055	-1.67138	-1.18295	-0.709978	-1.51086	-2.14667	-1.63141	-1.96482	-1.06614	-1.51085	-1.64306	-2.17139	-1.6237	-1.60213	-1.30679	-1.47749	-1.52848	-1.76351
W5GDW8	LOC_OS02G02990.1	factor 3 subunit J, translation initiation factor eIF3 subunit, putative, expressed	8	8	2	46.5	46.5	20	106.79	1.49987	1.81527	1.52716	1.79416	1.23784	1.31285	1.74789	1.63197	1.42439	1.10544	1.71986	1.50244	1.64325	1.54629	1.56141	1.78883	0.940746	1.12402
W5GD20	LOC_OS02G03040.1	Arginine/serine-rich-splicing factor RSP41, RNA recognition motif containing protein, expressed	6	6	1	26.5	26.5	4.9	59.944	-0.00172806	0.229441	0.19524	-0.0707626	0.259762	0.585735	-0.291323	0.0681553	-0.899496	-0.142876	0.00438118	-0.410923	0.256025	-0.0118847	0.0203876	0.0703278	0.122095	-0.18531
W5GQD5	LOC_OS02G03100.1	NADP-dependent D-sorbitol-6-phosphate dehydrogenase, oxidoreductase, aldo%2Fketo reductase family protein, putative, expressed	9	3	3	41.4	17.3	17.3	22.241	-4.1321	-3.01727	-2.72502	-4.52627	-4.83704	-3.28012	-2.01433	-1.87359	-3.68997	-4.87841	-1.24222	-1.40919	-4.60296	-2.76507	-2.16272	-3.74324	-4.13282	-4.10841
W5GEJ3	LOC_OS02G03100.1	NADP-dependent D-sorbitol-6-phosphate dehydrogenase, oxidoreductase, aldo%2Fketo reductase family protein, putative, expressed	10	10	4	32.4	32.4	11.9	61.07	-1.48095	-1.03386	0.359674	-0.203857	-1.14729	-0.870611	-0.651575	-0.65501	-0.965275	-1.3906	-0.395304	-0.257214	-0.524097	-0.743546	-0.516672	-0.376307	-1.02779	-1.44441
W5GRG5	LOC_OS02G03260.1	3-isopropylmalate dehydratase large subunit 2, putative, expressed, 3-isopropylmalate dehydratase large subunit	10	10	3	52.1	52.1	21.3	113.31	-1.38587	-1.14364	0.710527	0.876986	-1.29178	-1.07748	-0.476988	-0.16264	-1.07289	-0.82509	-0.611242	-1.4205	-0.89493	-0.414618	-0.130085	-0.25458	-1.38617	-1.31831
W5GGG6	LOC_OS02G03330.1	expressed protein, mass early light-inducible protein	5	5	5	22.6	22.6	22.6	22.62	-1.08361	-0.249304	0.534269	0.565884	0	-0.213913	0.144844	-0.350883	-0.613762	-4.77546	-0.704933	-0.757425	-0.0770397	-0.925858	0.684994	0.606104	-0.711071	-1.06572
W5HPX8	LOC_OS02G03440.1	nuclear ribonucleoprotein E, LSM domain containing protein, expressed	3	3	3	36.4	36.4	36.4	5.8335	-2.00452	-3.01391	-2.71462	-4.06023	-2.96955	-2.3651	-3.14672	-2.81013	-2.58758	-3.14114	-3.00508	-2.95019	-2.37293	-2.43313	-2.39917	-2.70695	-2.63217	-2.97837
W5GQI8	LOC_OS02G03740.1	pyridoxal biosynthesis protein PDX2, putative, expressed, Glutamine amidotransferase subunit PdxT	6	6	4	41.7	41.7	27	35.753	-0.716265	-1.0752	0.355478	-0.26531	-1.07795	-0.92844	-1.0915	-1.13955	-0.774473	-0.378	-1.13711	-1.63132	-1.28745	-1.14095	-0.783674	-1.33967	-1.43067	-1.62219
W5H1E3	LOC_OS02G03860.1	Probable ATP synthase 24 kDa subunit, mitochondrial, mitochondrial ATP synthase precursor, putative, expressed	16	3	2	57.6	16.4	11.8	74.345	-0.822025	0.206783	-0.0104237	-0.266878	0.396189	-0.0291748	-3.06985	-3.06169	-3.9357	-3.82867	-3.30114	-3.41863	0.0161476	-0.09519	-0.0033474	-0.0127888	-0.156309	-0.382065
W5GRX7	LOC_OS02G03860.1	Probable ATP synthase 24 kDa subunit, mitochondrial, mitochondrial ATP synthase precursor, putative, expressed	17	17	3	63.8	63.8	12.7	196.44	3.18251	3.53209	3.64866	3.79059	3.49975	3.37581	3.69194	3.72262	3.85721	4.09018	3.48479	3.16148	3.5358	3.28412	3.78778	3.57223	3.23417	3.05338
G4XMW3	LOC_OS02G03890.1	Ras GTPase-activating protein-binding protein 2, nuclear transport factor 2, putative, expressed	9	9	1	26.9	26.9	3.2	159.07	1.56314	1.06121	1.37431	0.816261	0.506554	0.322336	0.949089	0.340921	0.500103	0.214785	1.16099	0.863762	0.871395	0.777851	0.89369	0.90114	1.12642	0.522182
W5H3N4	LOC_OS02G04100.1	peptidase, T1 family, putative, expressed, Proteasome subunit alpha type-1, Proteasome subunit alpha type	11	11	1	53.8	53.8	4.9	183.97	0.0111217	0.463272	0.853849	0.696241	0.150087	0.463276	1.13535	0.933668	0.463478	0.875942	0.685837	0.122751	0.483761	0.270235	0.755634	0.691183	-0.275957	-0.276255
W5GD62	LOC_OS02G04460.1	protein L3, ribosomal protein L3, putative, expressed	16	16	15	57.6	57.6	52.3	323.31	4.34248	5.08072	5.79662	5.96993	4.63989	4.889	4.9806	5.28344	3.9115	4.40423	4.72288	4.49562	4.51015	4.85752	5.06196	5.43338	4.17668	4.51247
W5GSI7	LOC_OS02G04650.1	activator of 90 kDa heat shock protein ATPase homolog, putative, expressed	6	6	6	54.6	54.6	54.6	60.259	-0.129778	-0.0120888	-0.98604	-1.17541	-0.442041	-0.406527	-0.886744	-0.251066	-1.01409	-2.1318	-0.63106	-0.616774	-0.499382	-0.121904	-0.274834	-0.333687	-0.358646	-0.209055
Q9AXK6	LOC_OS02G05030.1	Sucrose-phosphatase 2, sucrose-phosphatase, putative, expressed, Sucrose-phosphatase 2	8	8	8	18.7	18.7	18.7	56.014	-1.36951	-0.180212	-0.129948	-0.46039	-0.736824	-0.225883	-0.471207	0.366547	-0.507298	-1.27107	-0.828508	-1.24296	-0.989895	-1.09868	-0.146509	-0.385616	-0.69042	-0.896799
W5GCF7	LOC_OS02G05340.1	ATPase regulatory subunit 2, proteasome%2Fcyclosome repeat containing protein, expressed	22	22	22	38	38	38	154.93	0.728956	1.71754	0.525976	1.49037	1.32311	1.76724	1.8961	1.8719	0.904667	1.54116	2.13859	2.42801	2.14348	2.30874	1.90658	1.80189	2.1417	2.19487
W5GCA0	LOC_OS02G05630.1	protein phosphatase 2C 10, protein phosphatase 2C, putative, expressed, Probable protein phosphatase 2C 10	17	17	15	51.7	51.7	49.1	177.7	1.29849	1.68452	2.32613	2.21133	1.63611	1.64252	2.23951	2.14747	2.0143	2.25803	2.23533	1.97525	1.66945	1.67202	1.82837	1.83061	1.05259	1.20813
W5GCW2	LOC_OS02G06300.1	GTP-binding protein lepA, putative, expressed, Elongation factor 4	9	9	2	22.2	22.2	3.3	149.67	-0.590437	0.461304	-0.885281	0.4177	1.06475	1.0892	0.183632	0.417955	0.73044	-0.197071	0.417471	1.36034	0.836504	0.992325	0.541784	0.581102	0.673729	1.25597
Q4KXE0	LOC_OS02G06690.1	plastocyanin-like domain containing protein, putative, expressed, nodulin-like protein 1	3	3	3	9.3	9.3	9.3	31.219	-2.26995	-4.33469	-4.48393	-2.7702	-3.41467	-1.79593	0.181606	-0.761316	-1.53043	-3.0512	0.607651	0.497787	-3.7563	-3.77769	-3.48776	-2.8211	-3.77042	-2.05517
W5GQY7	LOC_OS02G06890.1	Ubiquitin thioesterase OTU1, OTU-like cysteine protease family protein, putative, expressed	6	6	1	50	50	17.3	45.289	-0.891937	-0.335768	0.481337	0.499739	0.0745449	-0.00615311	0.69347	0.585293	0.470207	0.286226	0.458702	0.297018	0.134138	0.198225	0.119978	0.431068	-0.342989	-0.507885
W5B3C2	LOC_OS02G07120.1	Cullin-associated NEDD8-dissociated protein, HEAT repeat family protein, putative, expressed	6	6	6	11	11	11	72.341	-1.94602	-0.425867	-2.14603	-1.57015	-0.529169	-0.772312	-1.46057	-1.1339	-2.01191	-1.55149	-0.539959	-0.332148	-0.812412	-0.494816	-1.04654	-1.09322	-0.502863	0.148434
W5H1R0	LOC_OS02G07160.1	hydroxyphenylpyruvate dioxygenase, glyoxalase family protein, putative, expressed	2	2	2	15.7	15.7	15.7	9.3207	-4.61741	-3.08981	-2.97805	-3.2706	-3.09765	-2.98333	-2.83604	-2.77348	-3.34174	-4.134	-3.26331	-3.13837	-3.07331	-3.64021	-2.97297	-3.17818	-3.39492	-4.17486
W5GG81	LOC_OS02G07230.1	Porphobilinogen deaminase, chloroplastic, porphobilinogen deaminase, chloroplast precursor, putative, expressed, Porphobilinogen deaminase	26	2	1	76.6	9.4	6	47.382	-1.96563	-1.2589	-0.7918	-1.5446	-1.02786	-1.13746	-0.594446	-0.31945	-0.288668	-0.347916	-0.80164	-1.40688	-1.18176	-1.62295	-1.10083	-1.4411	-1.75022	-1.87644
W5GRV6	LOC_OS02G07230.1	Porphobilinogen deaminase, chloroplastic, porphobilinogen deaminase, chloroplast precursor, putative, expressed, Porphobilinogen deaminase	21	2	1	77.7	18.9	11.7	106.28	-0.915728	-0.650528	-1.56424	-2.48106	-0.661976	-1.34077	-1.23624	-1.46959	-0.97958	-1.59748	-1.16724	-0.508245	-0.702917	-4.28336	-1.37342	-4.04388	-1.01663	-3.13253
W5H5K0	LOC_OS02G07230.1	Porphobilinogen deaminase, chloroplastic, porphobilinogen deaminase, chloroplast precursor, putative, expressed, Porphobilinogen deaminase	27	27	2	81.8	81.8	9.4	323.31	3.98969	4.40623	4.44512	4.33888	4.38358	4.3694	4.41618	4.48806	4.58084	4.21075	4.38439	4.16688	4.25963	4.11631	4.46625	4.46968	4.05205	4.06841
W5GPM6	LOC_OS02G07350.1	Phosphatase IMPL1, chloroplastic, inositol-1-monophosphatase, putative, expressed	4	4	4	18.6	18.6	18.6	7.2992	-2.74801	-1.99779	-2.10245	-2.38018	-1.99025	-2.52245	-2.79674	-4.14156	-2.35647	-2.98433	-1.8803	-2.22164	-1.97615	-2.06322	-1.91771	-1.8033	-1.95669	-2.13925
W5H2V9	LOC_OS02G07490.1	Glyceraldehyde 3-phosphate dehydrogenase, glyceraldehyde-3-phosphate dehydrogenase, putative, expressed	11	8	1	52.9	45.5	5.1	101.38	-1.64175	-0.882572	-0.81148	-1.01046	-0.493711	-1.23123	-0.737675	-1.77914	-1.14951	-2.31803	-1.09599	-1.51945	-0.583172	-0.697783	-0.614134	-0.937302	-0.818438	-1.0787
W5GPH0	LOC_OS02G07760.1	aldehyde dehydrogenase, putative, expressed, Glutarate-semialdehyde dehydrogenase DavD, Succinate-semialdehyde dehydrogenase, mitochondrial	5	5	5	15.2	15.2	15.2	11.78	-4.1049	-1.98279	-0.49593	-1.30214	-2.99111	-1.43812	-4.63466	-1.69131	-1.34156	-1.01229	-3.45597	-2.15593	-2.14059	-2.40304	-1.45479	-4.24402	-2.37314	-2.51117
W5GFD9	LOC_OS02G07910.1	fiber protein Fb15, putative, expressed	5	5	3	77	77	55.2	22.75	-1.77997	-0.675844	-1.9442	0.693241	-2.92068	-3.64322	-0.183834	-3.90846	-4.11169	-3.16998	-0.662357	-1.14419	-1.3123	-1.00265	-0.534822	-0.739166	-1.76984	-3.63168
A0A077RAQ3	LOC_OS02G08100.1	Probable 4-coumarate--CoA ligase 3, AMP-binding domain containing protein, expressed, coumarate--CoA ligase	3	3	2	10	10	7.2	19.826	-4.11624	-2.19354	-1.92211	-3.59142	-2.90106	-2.81313	-2.03964	-1.93513	-2.30405	-4.46447	-1.96881	-2.43761	-3.41781	-2.73132	-2.18883	-2.18348	-3.39235	-3.37436
W5H534	LOC_OS02G08260.1	HD domain-containing protein 2, HD domain containing protein 2, putative, expressed	5	5	4	55.6	55.6	55.6	60.833	-1.04678	0.00335884	-1.28588	-1.12434	-0.576399	-0.563025	-1.25459	-1.26113	-1.61712	-3.72339	-0.537022	-0.284407	-0.0288811	-0.45216	-0.256578	-0.288132	-0.27779	0.186174
W5H391	LOC_OS02G08380.1	CR084 protein, putative, expressed, Nucleoid-associated protein YbaB	9	9	9	55.3	55.3	55.3	298.47	2.43447	2.9476	2.39311	2.58206	2.96157	2.31698	2.61791	1.99179	2.26148	1.74442	2.50387	2.24004	2.74518	2.89138	2.59734	2.67329	2.57463	3.02607
W5H3F8	LOC_OS02G08490.1	protein ClpB, Chaperone protein ClpB3, mitochondrial, chaperone protein clpB 1, putative, expressed	5	2	2	8	4.4	4.4	10.079	-4.32565	-3.38129	-3.4541	-3.54435	-4.10521	-3.64631	-4.63718	-3.18287	-3.05571	-4.12227	-4.18675	-3.43371	-2.56172	-2.25227	-2.83292	-3.14691	-3.0176	-4.40824
W5HA38	LOC_OS02G09150.1	energized vacuolar membrane proton pump, inorganic H%2B pyrophosphatase, putative, expressed	7	7	2	9.9	9.9	1.8	126.31	0.293388	0.0342941	1.46678	1.15202	0.20389	0.644993	1.38844	1.53638	1.41682	1.72663	1.11973	1.21354	0.535128	0.422974	1.5348	1.43897	0.0502739	0.154728
W5GCU0	LOC_OS02G09490.1	Cinnamyl alcohol dehydrogenase 2, Cinnamyl alcohol dehydrogenase, dehydrogenase, putative, expressed	11	11	2	51.4	51.4	7.8	75.487	-0.810804	-0.380955	-0.233309	-0.551039	-0.0880547	-0.0325203	0.0679436	0.233423	-0.953283	-0.199755	0.197519	-0.176676	-0.39679	-0.58527	-0.0481892	-0.428471	0.548229	0.0190125
W5H575	LOC_OS02G09590.1	protein S21, ribosome, putative, expressed	5	5	5	40.1	40.1	40.1	68.083	0.792202	2.07471	1.97846	2.16916	1.61064	1.08804	2.19216	2.15338	1.83408	1.3656	2.09203	2.10491	2.06597	1.51138	2.28938	2.6887	1.52838	0.835554
W5GFX3	LOC_OS02G09940.1	Peroxiredoxin-2E-2, chloroplastic, Peroxiredoxin-2E-2, chloroplastic, peroxiredoxin, putative, expressed	14	2	2	65	10.6	10.6	30.006	-3.84935	-2.48079	-4.15907	-2.6759	-4.24843	-2.48154	0.642595	0.788727	-2.77778	-4.14193	-0.438231	-0.472141	-0.456646	-0.486183	-0.651468	0.0811901	-0.553411	-0.637148
W5H3F9	LOC_OS02G09940.1	Peroxiredoxin-2E-2, chloroplastic, Peroxiredoxin-2E-2, chloroplastic, peroxiredoxin, putative, expressed	14	14	2	84.5	84.5	13.8	323.31	4.75867	5.52822	5.48441	5.55638	5.24488	5.68833	5.73712	5.66032	5.58423	5.74323	5.41967	5.27263	5.67636	5.46389	5.81556	5.59696	5.4889	5.39977
W5GCL5	LOC_OS02G10120.1	Linoleate 9S-lipoxygenase, lipoxygenase, putative, expressed	10	10	10	15.6	15.6	15.6	48.643	-0.325552	0.714207	-0.312414	-0.0281086	0.0969238	-1.80176	-0.563171	-0.473549	-1.7188	-1.74183	-0.348225	-0.551146	-0.242676	0.0217438	-0.0558624	-0.232042	0.117756	-0.325012
W5GDJ5	LOC_OS02G10310.1	fumarylacetoacetase, putative, expressed	7	7	1	28.1	28.1	3.5	19.965	-1.4975	-0.962637	-0.5187	0.159941	-0.278948	-0.998009	-0.849054	-0.883751	-2.9787	-1.20444	-3.90277	-1.22753	-1.40928	-1.08468	-0.51886	-0.535702	-2.80033	-1.40026
W5GFA4	LOC_OS02G10390.1	chlorophyll A-B binding protein, putative, expressed, b binding protein 8, chloroplastic	7	7	7	37.5	37.5	37.5	263.11	2.23909	2.87759	2.19711	2.08492	3.10975	2.82779	2.71037	2.32536	1.55953	1.52487	2.73739	2.76377	3.25994	3.2555	3.25235	2.93442	3.18159	3.3418
W5GQJ1	LOC_OS02G10510.1	DNA damage-inducible protein 1, Ubiquitin family domain containing protein, expressed	6	6	5	31.7	31.7	26.5	123.79	-1.12966	-0.981894	-2.10561	-1.60644	-0.148785	-0.741779	-0.182659	-0.28882	-2.86157	-1.55078	-0.648752	-0.582956	-1.52318	-1.8846	-0.492018	-0.223833	-1.27647	-0.209156
A0A0B4V0Y6	LOC_OS02G10590.1	FKBP16-1, chloroplastic, peptidyl-prolyl cis-trans isomerase, FKBP-type, putative, expressed	6	6	6	38.5	38.5	38.5	24.438	-3.69685	-4.20871	-2.60942	-3.17637	-3.6045	-2.91722	-0.354845	0.0642586	-1.25356	-1.08602	0.392088	0.20533	-4.24818	-4.7329	-3.09251	-4.2183	-3.19313	-4.19093
A0A0C4BKL3	LOC_OS02G10640.1	26S protease regulatory subunit, putative, expressed, 26S protease regulatory subunit	14	13	13	45	42	42	129.34	0.174171	0.194988	0.00573158	0.468832	0.569138	0.261866	0.315519	0.451401	0.0154457	0.491331	0.572748	0.148312	0.520964	-0.044548	0.657255	0.754381	-0.0977249	-0.430471
W5GE07	LOC_OS02G10920.1	zinc finger family protein, putative, expressed, finger Ran-binding domain-containing protein 2	5	5	5	34	34	34	29.849	-4.62411	-3.28541	-0.439676	-1.37658	-2.12187	-1.84624	-1.91355	-1.48438	-3.03747	-3.56556	-2.73565	-2.80785	-2.45867	-2.61352	-1.88692	-1.26246	-3.11337	-3.1975
W5H297	LOC_OS02G10970.1	cis-trans isomerase, peptidyl-prolyl cis-trans isomerase, putative, expressed	3	3	3	5.6	5.6	5.6	29.774	-4.41766	-1.54634	-3.27457	-2.57554	-1.23326	-1.02944	-1.4685	-1.36198	-1.88601	-1.42911	-1.6211	-0.891262	-1.07761	-0.608027	-1.21958	-1.09399	-1.02473	-0.628746
A0A0C4BKA8	LOC_OS02G11050.1	protease regulatory subunit 8, 26S protease regulatory subunit, putative, expressed	14	13	13	40.7	37.8	37.8	96.021	-1.08751	-0.125591	-0.525015	-0.0226841	-0.00244331	0.0479088	-0.724867	-0.0849228	-0.0318451	-1.05313	-0.0383892	-0.325689	0.273605	-0.124538	-0.268177	-0.644028	-0.351706	-0.00122452
W5GS39	LOC_OS02G11740.1	Plastidic ATP/ADP-transporter, plastidic ATP%2FADP-transporter, putative, expressed	3	3	3	8.1	8.1	8.1	2.2985	-3.2631	-3.63017	-3.1186	-2.64704	-4.52692	-4.40371	-2.66759	-3.24695	-3.6266	-2.03953	-3.32182	-3.70745	-3.63598	-4.40324	-2.94016	-2.94921	-3.55678	-3.31465
W5GR08	LOC_OS02G11750.1	RNA recognition motif containing protein, putative, expressed, 29 kDa ribonucleoprotein A, chloroplastic	5	5	5	17.9	17.9	17.9	12.993	-2.85764	-2.52743	-1.72986	-1.40635	-2.66969	-2.99865	-2.20682	-1.58697	-4.75326	-2.7228	-2.79338	-3.28484	-2.44163	-2.49238	-2.01935	-2.116	-2.35459	-2.75684
W5H2U5	LOC_OS02G11830.2	Putative coatomer subunit beta'-3, Vegetative incompatibility protein HET-E-1, coatomer subunit beta, putative, expressed	5	2	2	10.9	6.9	6.9	42.783	-2.81317	-4.67499	-3.75929	-4.58752	-4.71519	-3.10326	-2.68169	-3.79514	-2.66578	-4.02014	-2.10232	-2.07477	-2.76754	-2.77913	-3.17248	-3.79911	-2.17014	-2.20526
W5I5A5	LOC_OS02G11830.2	Putative coatomer subunit beta'-3, Vegetative incompatibility protein HET-E-1, coatomer subunit beta, putative, expressed	12	12	9	19.8	19.8	15.8	44.338	-0.851559	-0.722559	0.216534	0.212715	-0.460911	-0.149837	-0.346663	-0.51218	0.0357018	-0.228296	-0.545399	-0.614729	-0.771057	-0.645983	-0.330744	-0.622396	-0.772423	-0.692141
W5GFL5	LOC_OS02G12650.1	puromycin-sensitive aminopeptidase, putative, expressed, Aminopeptidase M1-A, Aminopeptidase M1	6	6	6	9.6	9.6	9.6	27.603	-2.52273	-1.45904	-2.74419	-0.959566	-2.24	-2.24273	-2.03746	-2.00794	-2.16061	-2.25567	-0.811167	-0.522375	-1.80086	-1.24461	-1.91478	-1.51169	-2.58694	-1.85748
W5H883	LOC_OS02G12850.1	RNA recognition motif containing protein, expressed, ribonucleoprotein A1, A2/B1 homolog	8	8	2	42.7	42.7	20.1	62.93	-1.61301	-0.967253	-0.867537	-1.33672	-1.17051	-1.24262	-1.00334	-0.897776	-2.99524	-2.9997	-1.65255	-1.37646	-1.3898	-0.701101	-0.454073	-0.684322	-1.4844	0.097805
W5GCE1	LOC_OS02G12850.1	RNA recognition motif containing protein, expressed, ribonucleoprotein A1, A2/B1 homolog	7	5	1	22.3	19.1	6.5	93.085	-0.8132	-0.606764	-0.326197	-1.29636	-0.819262	-1.13434	-0.881607	-1.28538	-1.70361	-3.06927	-1.05929	-1.2881	-0.316063	-0.532856	-1.0677	-0.951214	-0.121338	-0.735538
W5H3M0	LOC_OS02G13130.1	KH domain-containing protein, putative, expressed, Far upstream element-binding protein 2	5	5	5	16.2	16.2	16.2	167.27	-0.113617	0.658884	1.1337	-0.176826	0.166992	0.350649	0.319948	0.534285	-1.43955	-0.589476	0.391109	0.481524	0.459332	0.259504	0.653542	0.820295	0.41684	-0.314541
W5H208	LOC_OS02G13530.1	40S ribosomal protein S24, putative, expressed, 40S ribosomal protein S24	9	4	4	40.9	21.9	21.9	10.849	-0.724113	-0.137949	-0.464466	-0.641878	-0.567329	-1.30098	-0.879278	-1.66412	-2.82176	-4.52813	-1.19009	-1.26169	-0.74596	-0.855549	-0.0363884	-0.335777	-0.467741	-4.15328
W5C5L8	LOC_OS02G13970.1	Probable complex I intermediate-associated protein 30, Complex I intermediate-associated protein 30 domain containing protein, putative, expressed	19	19	9	43.4	43.4	24.7	252.18	1.16524	1.64164	1.43685	1.30443	1.3963	1.48007	1.15861	1.27939	0.915871	0.512865	1.22493	1.18399	1.63781	1.26593	1.3786	1.3431	1.12565	1.09236
W5FQA8	LOC_OS02G13990.1	U2 small nuclear ribonucleoprotein A, U2 small nuclear ribonucleoprotein A, putative, expressed	7	7	7	34.7	34.7	34.7	23.575	-2.21509	-1.50947	-1.3211	-1.123	-2.83085	-3.44301	-2.47481	-1.56364	-4.3122	-3.3761	-3.56159	-4.62353	-2.50288	-3.24992	-5.10419	-2.22974	-3.90171	-4.27478
W5AN53	LOC_OS02G14059.1	ribosomal protein L5, putative, expressed, 60S ribosomal protein L11	11	11	11	53.3	53.3	53.3	133.55	2.36833	2.2738	2.82434	2.82582	2.56824	3.26813	2.4833	2.93747	2.54559	3.03522	2.34804	2.14389	2.14951	2.50804	2.60315	2.65929	2.26365	2.46921
W5GE58	LOC_OS02G14110.1	Aspartate aminotransferase, mitochondrial, aminotransferase, classes I and II, domain containing protein, expressed	8	8	8	28.9	28.9	28.9	66.744	-0.205965	0.135807	1.51657	1.60371	-0.332905	0.00386047	1.27428	1.0923	0.128431	0.425312	0.358927	0.338266	0.167343	0.248947	0.853756	1.09804	-0.561663	-0.260258
W5GDT9	LOC_OS02G14160.1	peroxidase precursor, putative, expressed, Lignin-forming anionic peroxidase	6	6	5	45.7	45.7	45.7	83.702	-0.338015	0.1082	0.260548	-0.19136	0.160875	-0.445637	0.475006	0.186043	-0.327885	0.0789833	0.481876	0.0824242	-0.190697	-0.591677	-0.108303	-0.305264	-0.415304	-0.668474
W5GDM7	LOC_OS02G14430.1	peroxidase precursor, putative, expressed, Lignin-forming anionic peroxidase	3	3	1	17.7	17.7	6.5	43.736	-3.61779	-4.99075	-1.68512	-2.93756	-3.94521	-4.17785	-1.25643	-1.76184	-3.46589	-1.31434	-0.594954	-0.411581	-3.47033	-3.92679	-3.71841	-3.65718	-3.52843	-1.77176
W5I4T2	LOC_OS02G14770.1	phosphoenolpyruvate carboxylase, putative, expressed, Phosphoenolpyruvate carboxylase	16	11	6	31	25.3	16.2	64.795	-0.602728	-1.02049	-0.394035	-0.707829	-0.902691	-1.25809	-0.454502	-0.705036	0.0898762	-1.45696	0.035099	-0.445509	0.302004	0.18269	-0.684259	-0.0800934	0.155788	-0.951756
W5DKI1	LOC_OS02G14860.1	prefoldin subunit, putative, expressed, Prefoldin subunit 6	1	1	1	18.3	18.3	18.3	1.6118	-2.98679	-3.55045	-1.14811	-2.12602	-2.38935	-1.15917	-3.80953	-3.75514	-2.9321	-4.32887	-4.18232	-4.02568	-2.12426	-2.28759	-4.6636	-2.18523	-3.19517	-3.6642
A0A077RXP2	LOC_OS02G14860.1	prefoldin subunit, putative, expressed, Prefoldin subunit 6	4	4	2	23.9	23.9	8.2	6.0689	-2.42186	-1.07822	-0.881134	-0.712343	-1.36482	-0.925222	-0.102077	-0.795143	-0.71612	-0.632883	-0.27492	-0.805307	-0.947239	-1.14991	-0.827724	-0.934507	-1.49216	-1.49094
W5CGW5	LOC_OS02G15750.1	expressed protein, Rhodanese-like domain-containing protein 4, chloroplastic	4	3	3	75.5	46.9	46.9	3.7815	-3.95321	-3.43513	-4.13847	-3.85464	-3.48122	-4.27653	-4.7109	-1.41057	-1.85826	-1.51679	-3.78076	-3.12434	-2.66683	-4.67481	-3.70561	-4.68397	-3.5381	-3.75083
W5DEI7	LOC_OS02G15750.1	expressed protein, Rhodanese-like domain-containing protein 4, chloroplastic	7	7	6	25.8	25.8	25.8	115.38	0.0803547	0.35618	0.74564	0.216288	0.778437	0.835913	0.52453	0.203957	0.780077	0.720146	0.824635	0.336702	0.742691	0.257147	0.878836	0.730995	0.290503	0.0187531
W5GH00	LOC_OS02G15900.1	50S ribosomal protein L21, chloroplast precursor, putative, expressed, protein L21	8	8	8	43.1	43.1	43.1	274.84	2.74284	3.19017	2.94882	2.62184	3.1974	3.06007	3.07153	2.60427	2.51312	1.68929	2.89791	3.03318	3.23762	3.34198	3.12828	2.95519	3.22506	2.78999
W5GF36	LOC_OS02G17390.1	3-hydroxyacyl-CoA dehydrogenase, putative, expressed, Glyoxysomal fatty acid beta-oxidation multifunctional protein MFP-a, Peroxisomal fatty acid beta-oxidation multifunctional protein	11	11	1	20.2	20.2	3.4	41.16	-1.07504	-0.497017	-0.655527	-0.754345	-0.328184	-0.138678	0.138172	-0.20904	0.268887	0.258465	0.342817	0.524151	-0.195024	-0.149347	-0.0750999	0.319052	-0.517563	-0.0654297
A0A096US98	LOC_OS02G17920.1	glyoxalase family protein, putative, expressed, Probable lactoylglutathione lyase, chloroplast	12	12	8	32.7	32.7	21.6	76.849	1.81782	1.89957	1.96027	1.75729	1.93893	1.70994	2.05145	1.82603	1.60382	2.1526	1.90887	1.48792	2.01408	1.97057	2.38012	2.33602	1.93352	1.82944
W5H6A3	LOC_OS02G18380.1	60S ribosomal protein L27-3, putative, expressed, 60S ribosomal protein L27	11	5	5	51.8	23.4	23.4	48.157	-1.13375	-1.41366	-3.6894	-2.57321	-0.839931	-3.4229	-1.55708	-2.92408	-3.86332	-3.03556	-1.66095	-1.99627	-1.72991	-1.38656	-1.97114	-1.66453	-0.892912	-3.473
U3RA73	LOC_OS02G18450.1	GTP-binding protein TypA/BipA, GTP-binding protein typA/bipA, putative, expressed	21	21	21	45	45	45	323.31	2.26698	2.68389	2.93638	3.08453	2.94947	3.15033	2.9983	3.22408	3.16028	3.33967	3.04792	2.72013	2.91024	3.11142	3.24355	3.02736	2.68893	2.85436
A0A096UKB5	LOC_OS02G20410.1	GTP binding protein, putative, expressed, induced guanylate-binding protein 1	5	5	5	7.1	7.1	7.1	17.782	-3.20542	-1.84858	-1.78631	-1.50469	-1.91289	-2.59018	-1.64681	-1.67365	-2.02474	-2.70387	-1.85283	-2.06551	-2.03794	-2.23202	-1.82242	-1.7978	-1.82098	-2.33153
W4ZWP7	LOC_OS02G21520.1	chalcone isomerase 3, putative, expressed, Fatty-acid-binding protein 3	5	5	5	31.6	31.6	31.6	32.876	-3.82855	-1.00115	-1.47945	-1.51048	-1.25931	-1.02375	-1.22668	-1.71704	-1.99279	-1.8528	-1.61529	-1.52348	-1.94997	-2.07837	-1.59453	-3.78205	-1.52019	-2.26988
W5DDQ4	LOC_OS02G21660.1	L1P family of ribosomal proteins domain containing protein, expressed, 60S ribosomal protein L10a	9	4	4	53.9	31.1	31.1	137.2	-0.225712	1.26638	-1.06345	-0.439905	1.36245	1.03447	0.740067	0.605	-0.568432	-0.525595	0.923582	1.3082	1.12882	1.16784	0.859293	0.441168	2.01916	1.61129
W5CAS5	LOC_OS02G21660.1	L1P family of ribosomal proteins domain containing protein, expressed, 60S ribosomal protein L10a	11	7	5	63.6	37.1	24.2	205.83	0.27343	0.556042	1.39723	1.29273	0.254263	0.421776	0.558111	0.747292	-0.285458	-0.302435	0.691017	0.788376	0.27928	0.716095	0.630592	0.919228	0.626734	0.998163
W5B844	LOC_OS02G21970.1	protease regulatory subunit 6B, 26S protease regulatory subunit 6B, putative, expressed	13	12	2	49.2	46.3	5.5	84.678	0.149704	0.180418	0.348202	0.4431	0.714888	0.576248	0.641563	0.92388	0.485765	0.679447	0.375687	0.590784	0.516514	0.473761	0.0573406	0.418713	0.424417	0.34473
W5C4R5	LOC_OS02G22260.1	fruit protein PKIWI502, putative, expressed, CDP-6-deoxy-L-threo-D-glycero-4-hexulose-3	9	4	2	67	24.2	9.9	14.341	-1.06072	0.0401077	0.505379	-0.0660439	-0.0798969	0.151785	-0.198671	-0.260941	-2.87886	-4.69787	-1.37829	-2.1046	0.201099	-0.632755	1.04241	0.485394	-0.744265	-0.956327
W5BK55	LOC_OS02G22260.1	fruit protein PKIWI502, putative, expressed, CDP-6-deoxy-L-threo-D-glycero-4-hexulose-3	12	12	7	69.9	69.9	42.7	323.31	1.8703	2.1929	1.30435	1.16333	1.82119	2.05688	2.43152	1.99376	1.36132	1.55694	2.36967	2.51157	2.11285	2.07899	2.14119	1.96177	2.40288	2.32772
W5I9M3	LOC_OS02G22780.1	T-complex protein 1 subunit delta, T-complex protein, putative, expressed	10	10	10	60.7	60.7	60.7	181.97	-0.257746	0.489851	-0.326197	-0.869362	-0.0078125	-0.320974	-0.493828	-0.292192	-0.573515	-0.163204	-0.0539703	0.495195	0.6348	0.631626	-0.246489	0.154804	0.432747	-0.297041
W5AAB2	LOC_OS02G24020.1	dihydrodipicolinate reductase, putative, expressed, Probable 4-hydroxy-tetrahydrodipicolinate reductase 1, chloroplastic, Probable 4-hydroxy-tetrahydrodipicolinate reductase 1, chloroplastic	4	4	4	20.7	20.7	20.7	33.998	-2.68208	-1.57349	-4.46468	-3.59177	-1.36091	-3.72553	-1.95928	-4.72331	-4.01017	-3.34735	-4.01439	-4.06888	-1.35363	-1.62469	-1.83284	-4.47928	-1.49853	-1.50297
W5GGU9	LOC_OS02G24354.1	Probable diaminopimelate decarboxylase, chloroplastic, pyridoxal-dependent decarboxylase protein, putative, expressed, Probable diaminopimelate decarboxylase, chloroplastic	8	8	8	17.6	17.6	17.6	24.356	-2.17437	-1.63485	-0.245714	-1.12967	-2.97877	-2.41958	-1.29318	-1.62082	-1.55128	-2.41891	-2.27627	-2.16096	-2.25097	-1.85402	-1.26898	-0.861382	-2.21462	-2.41986
W5EBU5	LOC_OS02G24612.1	30S ribosomal protein S2, chloroplastic, protein S2, chloroplastic, ribosomal protein S2, putative, expressed	9	9	9	35	35	35	104.85	1.85558	1.76276	2.53488	2.62111	1.89127	1.95425	2.20935	2.11335	1.4803	1.76172	1.90521	2.36908	1.71295	1.99728	2.41214	2.26574	1.49367	1.95441
W5DP92	LOC_OS02G24720.1	LTPL21 - Protease inhibitor%2Fseed storage%2FLTP family protein precursor, expressed, Non-specific lipid-transfer protein	4	2	0	50.8	26.6	0	8.5785	-3.46582	-2.1113	-1.0412	-0.613077	-2.51477	-2.74269	-1.2754	-1.40752	-2.57621	-1.87949	-4.61241	-4.6278	-3.64474	-3.04684	-3.9541	-1.45202	-3.98112	-3.7488
Q9S876	LOC_OS02G24720.1	LTPL21 - Protease inhibitor%2Fseed storage%2FLTP family protein precursor, expressed, Non-specific lipid-transfer protein	4	4	1	69.1	69.1	23.4	45.115	-2.53925	-2.17168	-0.323547	-0.995932	-2.36741	-2.79616	-1.08937	-1.75334	-1.80966	-1.65345	-2.25318	-2.58038	-1.62199	-1.88721	-2.12245	-1.8916	-2.82051	-1.77773
E2F3W4	LOC_OS02G27760.1	40S ribosomal protein S15a, 40S ribosomal protein S15a, putative, expressed	10	10	10	65.4	65.4	65.4	93.57	2.86302	3.28357	3.39483	3.53423	3.55142	3.6431	3.47827	3.48008	3.37465	3.27428	3.38833	2.9027	3.24751	3.55219	3.69607	3.42231	3.24612	3.26725
W5AQ04	LOC_OS02G28810.1	40S ribosomal protein S8, ribosomal protein, putative, expressed	17	17	17	53.2	53.2	53.2	323.31	4.38473	4.59272	4.61266	4.42885	4.62658	4.65127	4.67471	4.98852	4.38026	4.60453	4.3121	3.88595	4.65353	4.23302	4.8571	4.76739	4.31103	4.28071
W5BCR9	LOC_OS02G30050.1	60S ribosomal protein L35, ribosomal protein L29, putative, expressed	6	2	2	29.5	9	9	7.0876	-0.333063	-0.0246124	1.16018	1.01871	-0.350271	0.292789	0.841286	1.37218	0.712082	0.70927	0.296253	-0.0500927	-0.425537	-0.382486	0.291307	0.659512	-0.466757	-0.393726
W5C1E9	LOC_OS02G30050.1	60S ribosomal protein L35, ribosomal protein L29, putative, expressed	6	6	2	29.5	29.5	9	28.68	0.728844	2.12399	3.3668	3.46287	0.901028	1.65083	2.33071	2.84665	2.04766	2.12756	1.80893	2.04863	1.74703	2.16274	2.81835	3.09864	1.54329	2.06079
W5GPG2	LOC_OS02G30460.1	uncharacterized protein MJ0304, putative, expressed, Gamma carbonic anhydrase-like 2, mitochondrial	2	2	2	33.3	33.3	33.3	51.161	-3.22053	-1.30844	-1.47785	-1.15087	-0.502993	-1.77287	-0.990145	-2.78571	-3.36605	-4.25241	-0.645769	-1.0228	-0.366419	-5.44368	-0.266741	-0.443672	-4.43545	-3.72891
Q84U07	LOC_OS02G30630.1	thiamine pyrophosphate enzyme, C-terminal TPP binding domain containing protein, expressed, Acetolactate synthase large subunit, Acetolactate synthase 1, chloroplastic	9	9	1	19.7	19.7	2.3	39.925	-2.51304	-2.7111	-1.59518	-2.33909	-2.74	-2.148	-2.91459	-2.61635	-1.79838	-3.48574	-2.89902	-3.05065	-3.94781	-1.67234	-2.48331	-2.48951	-4.20351	-1.93378
W5I281	LOC_OS02G32030.1	elongation factor, putative, expressed, 116 kDa U5 small nuclear ribonucleoprotein component	56	56	2	68.2	68.2	6.5	323.31	5.31089	5.51585	5.73878	5.77622	5.78209	5.58133	5.92205	5.78349	5.17065	5.07874	5.91516	5.86776	5.87052	5.96851	5.95933	5.95397	5.89505	5.7269
W5EB84	LOC_OS02G32350.1	TUDOR protein with multiple SNc domains, putative, expressed, Staphylococcal nuclease domain-containing protein 1	33	33	33	48.2	48.2	48.2	323.31	2.51533	2.60327	2.89344	2.65888	2.7672	2.53039	2.80959	2.69389	2.93951	2.91171	2.88837	2.56641	2.47703	2.18612	2.73826	2.87771	2.26548	2.22613
Q9ATB5	LOC_OS02G32660.1	1,4-alpha-glucan-branching enzyme, chloroplast precursor, putative, expressed, branching enzyme 2-2, chloroplastic/amyloplastic	7	7	2	11.8	11.8	4.4	13.401	-3.50214	-2.01006	-1.49311	-1.98971	-2.4049	-2.5706	-2.15418	-3.66923	-2.35908	-3.77693	-2.36676	-3.87499	-2.0422	-2.19202	-1.69014	-1.9864	-2.29994	-4.32946
W5F6F0	LOC_OS02G33080.1	carbamoylputrescine amidase, N-carbamoylputrescine amidase, putative, expressed, N-carbamoylputrescine amidase	4	4	4	32.8	32.8	32.8	24.248	-2.27772	-3.00615	-1.60217	-2.28302	-3.96246	-4.38855	-3.56279	-2.84607	-3.82584	-4.61733	-1.73615	-4.24376	-3.5516	-3.27621	-3.83441	-4.39382	-4.19704	-4.3584
A0A0C4BKF6	LOC_OS02G33140.1	40S ribosomal protein S14, ribosomal protein, putative, expressed	9	3	3	68.9	22.5	22.5	53.521	-1.61144	-1.5259	0.574539	-0.238094	-1.75577	-1.92488	-0.0664806	-0.154884	-0.291458	-0.207237	-0.859396	-1.4426	-1.97799	-1.90125	-1.42824	-1.31758	-2.31962	-2.63468
A0A0C4BIW4	LOC_OS02G33140.1	40S ribosomal protein S14, ribosomal protein, putative, expressed	9	9	3	68.9	68.9	22.5	323.31	3.00885	3.27978	4.66528	4.612	2.83626	3.01846	3.68257	3.88754	3.16879	3.35922	3.31506	3.26373	3.34672	3.51399	4.29761	4.14493	2.87119	2.78315
W5AWT3	LOC_OS02G33450.1	peroxiredoxin, putative, expressed, Cys peroxiredoxin BAS1, chloroplastic, 2-Cys peroxiredoxin BAS1, chloroplastic	12	1	1	67.4	12	12	247.63	-4.6086	1.01971	-1.24143	0.487877	-2.87878	-3.67107	-4.12819	-3.01349	-4.19842	-4.9389	-3.96237	-3.73684	2.84213	3.35868	2.04602	2.57876	-3.53675	2.37368
W5BGL0	LOC_OS02G33450.1	peroxiredoxin, putative, expressed, Cys peroxiredoxin BAS1, chloroplastic, 2-Cys peroxiredoxin BAS1, chloroplastic	13	13	2	66.4	66.4	11.8	323.31	5.10932	5.99965	4.80894	5.29352	5.30091	5.31173	5.90082	5.68728	4.89771	4.66148	6.05074	6.12658	6.22019	6.20977	6.13648	6.13876	5.83795	5.77626
W5GVY3	LOC_OS02G33500.1	threonyl-tRNA synthetase, putative, expressed, Threonine--tRNA ligase	4	4	4	8.8	8.8	8.8	38.107	-2.99479	-1.86524	-1.45489	-1.40114	-2.9657	-4.15453	-3.38194	-2.91722	-3.91607	-4.77478	-3.69742	-3.93219	-1.66238	-3.92776	-1.36744	-1.60942	-2.30622	-2.4138
W5GI23	LOC_OS02G33610.1	Ribonuclease J, metallo-beta-lactamase, putative, expressed	9	9	3	17.1	17.1	4.7	50.573	-1.73804	-1.13233	-0.911932	-2.07852	-1.51491	-0.811848	-0.470984	-1.09468	-1.50605	-0.865564	-0.475882	-1.25627	-1.07715	-1.57172	-0.443272	-0.655409	-0.90048	-1.24788
W5AY94	LOC_OS02G33710.1	decarboxylase, putative, expressed, Histidine decarboxylase	4	4	4	13.1	13.1	13.1	12.577	-4.67802	-1.64975	-2.6553	-2.38296	-2.46114	-4.40711	-4.46061	-2.2764	-4.95019	-4.20016	-1.78071	-4.04102	-2.2815	-1.99177	-1.67508	-1.98765	-3.33492	-2.11869
A2IAW9	LOC_OS02G34810.1	ascorbate peroxidase S, chloroplastic/mitochondrial, OsAPx8 - Thylakoid-bound Ascorbate Peroxidase encoding gene 5,8, expressed, Probable L-ascorbate peroxidase 8, chloroplastic	14	3	2	43.6	9.5	5.3	12.96	-4.15467	-2.62261	-1.59079	-1.86845	-4.38975	-2.40376	-1.82036	-1.45958	-4.25034	-1.33424	-2.08796	-2.22918	-2.11775	-2.71436	-1.74835	-1.89437	-2.7106	-3.55071
Q8GZC0	LOC_OS02G34810.1	ascorbate peroxidase S, chloroplastic/mitochondrial, OsAPx8 - Thylakoid-bound Ascorbate Peroxidase encoding gene 5,8, expressed, Probable L-ascorbate peroxidase 8, chloroplastic	17	17	3	61.5	61.5	15.8	205.24	1.16053	1.68742	2.27271	1.97786	1.43264	1.84845	2.33753	2.17021	2.15261	2.49349	1.89917	1.68339	1.63178	1.85152	2.27119	2.03362	1.5991	1.54146
W5FXB0	LOC_OS02G35039.1	Sterol-4-alpha-carboxylate 3-dehydrogenase, decarboxylating, NAD dependent epimerase%2Fdehydratase family protein, putative, expressed	3	3	3	20.4	20.4	20.4	30.069	-4.02657	-0.929705	-1.90119	-1.70248	-0.780451	-1.36653	-4.53873	-1.24241	-4.91666	-3.92765	-1.39635	-3.28925	-1.58198	-1.32836	-1.34255	-1.38502	-3.61175	-1.19364
W5A446	LOC_OS02G35090.1	No description available.	2	2	2	4	4	4	1.9009	-4.28244	-4.14224	-2.08737	-1.74373	-4.16848	-3.94996	-2.21454	-4.34949	-4.01004	-4.30043	-3.69609	-4.19373	-2.77673	-4.03459	-1.30301	-1.73417	-3.79063	-3.06274
W5GTE2	LOC_OS02G35500.1	Glyoxylate/succinic semialdehyde reductase 2, chloroplastic, NAD binding domain of 6-phosphogluconate dehydrogenase containing protein, expressed	5	2	2	71.9	28.1	28.1	33.011	-3.09026	-2.94699	-3.81599	-1.37115	-1.17138	-0.863758	-0.756941	-4.79125	-1.08118	-2.20322	-0.66102	-0.0928917	-4.11199	-0.797689	-0.775988	-1.22263	-0.81366	-0.605824
W5H1R3	LOC_OS02G35500.1	Glyoxylate/succinic semialdehyde reductase 2, chloroplastic, NAD binding domain of 6-phosphogluconate dehydrogenase containing protein, expressed	6	4	4	55.3	29.8	29.8	58.093	-1.36288	-0.87812	-1.37958	-0.696611	-0.857189	-1.23249	-3.58267	-2.8649	-4.71198	-4.31715	-4.56657	-3.73124	-0.264771	-0.375673	-0.14176	-0.339586	-0.627077	-0.513863
W5GC86	LOC_OS02G35500.1	Glyoxylate/succinic semialdehyde reductase 2, chloroplastic, NAD binding domain of 6-phosphogluconate dehydrogenase containing protein, expressed	9	9	6	66.7	66.7	37.8	323.31	0.870834	2.20455	-0.357618	0.804779	1.89619	1.50027	1.0963	1.71353	-0.0853863	0.347298	1.87478	2.17776	1.87411	1.98152	1.93589	1.64184	2.29843	2.83893
W5FL36	LOC_OS02G35590.1	S-transferase zeta class, glutathione S-transferase, putative, expressed	2	2	1	21.8	21.8	10.9	98.739	-1.72934	-1.00801	-3.53088	-2.23678	-1.53365	-1.56217	-4.23716	-2.93668	-3.48551	-2.99818	-0.802311	-0.685497	-1.22627	-1.05263	-1.33482	-1.82246	-0.17136	-0.784311
W5BFX4	LOC_OS02G35900.1	Thioredoxin-like 4, chloroplastic, Thioredoxin-like 4, chloroplastic, thioredoxin, putative, expressed	6	6	1	32.1	32.1	7.4	23.937	-1.26059	-1.28354	-1.25653	-1.28083	-1.8	-2.13001	-1.06112	-1.36351	-1.72039	-2.35776	-0.261387	-0.783718	-1.11154	-1.63983	-1.14392	-1.57223	-2.32781	-2.0686
W5GVD2	LOC_OS02G36710.1	NAP1-related protein 2, SET, putative, expressed, NAP1-related protein 2	11	11	11	55	55	55	323.31	2.78384	3.42317	2.8975	3.08202	2.78747	2.88	2.86511	2.79699	2.41835	2.80851	2.86087	2.78643	3.1343	3.14107	3.25598	3.0115	2.93261	2.91795
W5D4G1	LOC_OS02G36974.1	14-3-3-like protein GF14-E, 14-3-3-like protein, 14-3-3 protein, putative, expressed	20	11	1	63	48.5	4.2	323.31	2.47399	3.2584	3.11636	3.38372	2.54115	2.70621	3.40743	3.45386	2.81924	3.2334	3.35368	3.51027	3.15938	3.53405	3.29421	3.296	2.97804	2.80432
W5B9Q2	LOC_OS02G37000.1	mitochondrial prohibitin complex protein 1, putative, expressed, Prohibitin-4, mitochondrial	7	7	3	44.6	44.6	19.6	132.27	-0.903652	0.673441	-0.91398	-1.55201	-0.402048	-0.837854	-0.813293	-1.23284	-0.268238	-0.136862	-0.603107	-0.197611	0.27047	-0.153824	-0.343441	-0.218523	-0.0442677	0.181252
W5GE67	LOC_OS02G37060.1	photosystem II 5 kDa protein, chloroplast precursor, putative, expressed, II 5 kDa protein, chloroplastic	2	2	2	12.3	12.3	12.3	16.74	0.759354	-0.732832	-0.113462	2.10577	0.364092	-0.0660305	0.723516	-0.274881	-2.62849	-1.37456	-3.98845	-0.602549	0.0310459	0.233866	-4.37365	-0.267878	-1.30955	-0.731949
W5GWA4	LOC_OS02G37420.1	Ras-related protein Rab, ras-related protein, putative, expressed	3	2	2	16.1	11.4	11.4	3.9209	-4.46667	-2.48849	-3.12162	-3.81788	-4.82505	-2.28684	-2.78784	-3.18499	-4.34584	-3.95354	-3.13283	-3.2135	-3.38132	-4.34485	-3.58461	-3.46469	-4.28013	-3.68611
W5BXG6	LOC_OS02G37430.1	ribonucleoprotein Sm D1, LSM domain containing protein, expressed	3	3	2	38.4	38.4	29.6	83.76	-1.57867	-0.595249	-3.39036	-1.82152	-0.9958	-1.16072	-1.67643	-0.979094	-3.52973	-1.91101	-0.813251	-0.4638	-0.863031	-0.181885	-0.707075	-0.951576	-0.610136	-0.651217
W5GL37	LOC_OS02G37590.1	glycerophosphoryl diester phosphodiesterase family protein, putative, expressed, Probable glycerophosphoryl diester phosphodiesterase 3	11	2	0	19.9	2.7	0	3.2258	-3.92043	-3.89376	-4.86589	-3.27631	-3.22609	-4.54529	-2.01484	-1.71168	-1.74777	-4.10623	-1.96171	-2.40186	-4.33984	-2.87748	-2.21447	-2.64171	-2.08311	-3.30461
W5GB33	LOC_OS02G37590.1	glycerophosphoryl diester phosphodiesterase family protein, putative, expressed, Probable glycerophosphoryl diester phosphodiesterase 3	12	12	2	20.9	20.9	2.6	53.378	-0.550482	-0.235577	-0.149467	0.0982075	-1.05238	-0.35013	0.189493	0.423145	0.631861	0.44721	0.438076	0.267427	-0.320908	-0.945354	0.0172062	-0.369907	-0.619675	-0.725664
W5G8P8	LOC_OS02G37862.1	60S ribosomal protein L6, 60S ribosomal protein L6, putative, expressed	12	6	2	47	25.1	9.6	19.588	-1.40771	-0.529509	-0.112274	-0.303846	-0.967752	-1.23628	-0.513687	-0.364729	-0.794662	-1.01554	-1.00281	-1.1709	-1.33879	-1.0257	-0.696125	-0.659111	-1.48475	-0.887894
W5GI50	LOC_OS02G37862.1	60S ribosomal protein L6, 60S ribosomal protein L6, putative, expressed	9	2	2	35.2	9.1	9.1	18.875	-4.16865	-1.62014	-3.84619	-0.829412	-3.4	-1.77576	-1.52456	-1.56498	-1.40322	-3.05918	-2.1628	-1.87157	-1.8753	-1.65746	-1.13213	-1.02184	-2.47467	-2.46022
W5GVR2	LOC_OS02G37862.1	60S ribosomal protein L6, 60S ribosomal protein L6, putative, expressed	16	16	8	55.3	55.3	27.9	323.31	3.34192	3.39726	4.76144	4.77358	3.29893	3.09498	3.74411	3.85606	2.86776	3.34258	3.08421	3.46631	2.88133	3.43638	3.80693	4.35798	2.54326	2.87273
W5H061	LOC_OS02G38200.1	regulatory subunit 3, mitochondrial, dehydrogenase, putative, expressed	7	7	7	26.4	26.4	26.4	57.067	-1.13794	-0.896112	-0.633732	-0.940119	-1.14019	-1.08108	-0.773336	-1.10558	-0.474867	-0.520489	-0.857224	-1.08521	-0.977188	-1.23259	-1.37826	-0.970015	-1.30117	-1.85808
W5GUK3	LOC_OS02G38210.1	elongation factor Tu, putative, expressed, factor Tu	38	38	37	96	96	96	323.31	6.49483	6.88701	7.11738	6.99254	6.78886	6.78215	7.02742	6.82456	6.3196	6.61037	6.90661	6.58648	6.97498	6.98618	7.16931	7.16069	6.7486	6.65526
W5G7R0	LOC_OS02G38240.1	Rhodanese-like domain-containing protein 11, chloroplastic, rhodanese family protein, putative, expressed	4	4	2	15	15	7.7	8.3075	-3.20271	-2.7735	-0.916769	-1.26312	-2.79764	-4.76393	-2.40585	-0.978138	-3.47265	-3.76195	-2.15349	-2.96784	-2.69743	-2.12011	-1.18353	-2.24827	-3.96585	-2.86548
W5GXL1	LOC_OS02G38440.1	oxooacyl-coA reductase let-767, oxidoreductase, short chain dehydrogenase/reductase family, putative, expressed	10	10	10	47.7	47.7	47.7	177.19	0.00536346	0.898172	-0.241419	0.675997	0.835522	0.923553	0.863386	0.993813	-1.08732	-0.525843	1.28365	1.99455	0.992607	1.22161	0.64555	0.747162	1.53161	1.36319
W5GYS4	LOC_OS02G38820.1	expressed protein	8	8	8	36.3	36.3	36.3	323.31	0.681339	1.80388	1.30855	1.80468	1.39483	1.9462	1.85177	1.95617	1.39684	1.79511	1.83978	1.49922	1.69715	1.39429	1.72862	1.94145	1.43968	1.03347
A0A096ULE7	LOC_OS02G38840.1	Glucose-6-phosphate 1-dehydrogenase, glucose-6-phosphate 1-dehydrogenase, cytoplasmic isoform, putative, expressed	10	10	8	29.5	29.5	24.2	18.903	-2.33974	-1.42038	-0.999437	-0.671417	-1.91296	-2.01852	-1.2245	-1.42681	-2.09711	-3.67272	-1.38588	-1.33951	-1.60665	-1.26756	-0.686121	-0.959368	-1.75986	-2.27376
W5GLJ6	LOC_OS02G39160.1	hydroxymethylbutenyl 4-diphosphate synthase, putative, expressed, 4-hydroxy-3-methylbut-2-en-1-yl diphosphate synthase, chloroplastic, 4-hydroxy-3-methylbut-2-en-1-yl diphosphate synthase	12	3	0	37.4	11.9	0	37.077	-2.56765	-3.01533	-4.46176	-3.85286	-1.46552	-1.78226	-4.41842	-3.87822	-2.71452	-3.11943	-2.04803	-3.41656	-1.44944	-1.58118	-1.62477	-1.40545	-1.57958	-4.19857
W5G5M1	LOC_OS02G39160.1	hydroxymethylbutenyl 4-diphosphate synthase, putative, expressed, 4-hydroxy-3-methylbut-2-en-1-yl diphosphate synthase, chloroplastic, 4-hydroxy-3-methylbut-2-en-1-yl diphosphate synthase	16	16	6	30.1	30.1	10.8	152.83	-0.0899563	0.383291	-0.13316	-0.0503807	0.433575	0.490597	-0.0379829	-0.116489	-0.261597	-0.223938	0.382187	0.800007	0.633324	0.86643	0.744419	0.880224	0.912994	1.41254
W5AJR3	LOC_OS02G39550.1	calcium-binding mitochondrial protein anon-60Da, putative, expressed, LETM1 and EF-hand domain-containing protein 1, mitochondrial	6	6	6	10.9	10.9	10.9	9.2376	-4.66458	-3.01396	-4.69477	-3.74071	-4.05171	-1.61282	-0.469757	-3.38798	-0.494881	-4.22507	-3.76026	-0.6798	-0.927454	-3.9378	-3.61504	-3.54017	-3.54358	-4.06909
W5GXB0	LOC_OS02G39570.1	Acetolactate synthase small subunit 1, chloroplastic, ACT domain containing protein, expressed	7	7	6	25	25	20.9	115.59	-0.993893	-0.967464	-1.93093	-1.10304	-1.44718	-1.97181	-1.39224	-1.73858	-3.08678	-3.50986	-4.88022	-3.93123	-0.856018	-0.73259	-0.714441	-0.555754	-1.20499	-0.990055
W5G8V1	LOC_OS02G39870.1	co-chaperone GrpE protein, putative, expressed, Protein GrpE	8	3	3	39.4	19.7	19.7	39.946	0.613287	0.919832	0.15827	0.445887	0.338709	0.364494	0.605892	1.04162	-0.705351	-0.563889	0.809265	1.38323	0.960304	0.994045	0.720638	1.57946	0.654186	0.657587
W5GV09	LOC_OS02G39870.1	co-chaperone GrpE protein, putative, expressed, Protein GrpE	8	8	2	34.5	34.5	9.5	323.31	2.99216	3.47149	3.13219	3.43533	2.99939	3.18805	2.75793	3.20759	1.56973	3.0468	3.01665	3.02555	3.1967	3.34665	3.27879	3.41937	2.95688	3.42893
Q8S9H0	LOC_OS02G39930.1	lipoprotein Blc, OsTIL-1 Temperature-induced lipocalin-1, expressed	4	4	2	31.1	31.1	12.6	54.444	-1.53689	-1.6418	-1.39788	-1.32941	-1.85666	-1.64799	-1.12006	-1.31371	-3.92648	-4.96889	-1.35519	-1.49214	-1.5243	-1.38575	-1.56785	-1.44282	-1.71688	-1.30723
W5GXB9	LOC_OS02G40260.1	uncharacterized protein At4g06744 precursor, putative, expressed, Pollen-specific leucine-rich repeat extensin-like protein	7	7	7	24.2	24.2	24.2	106.5	0.469492	0.836163	-1.18759	-0.243132	0.175743	1.05511	-3.4705	-3.75145	-2.6271	-2.93692	-3.99118	-4.02129	0.991104	0.960844	0.38698	0.366756	0.81889	0.695045
W5G513	LOC_OS02G40830.1	succinyl-CoA ligase beta-chain, mitochondrial precursor, putative, expressed, Succinyl-CoA ligase [ADP-forming] subunit beta, mitochondrial, CoA ligase [ADP-forming] subunit beta	7	7	7	48.7	48.7	48.7	65.957	1.27687	0.784082	2.15229	1.75209	1.40444	1.20602	1.53131	1.87078	1.16586	1.27978	1.04504	0.665548	1.20517	1.19686	1.35219	1.32494	0.784849	1.06894
W5GMQ9	LOC_OS02G40830.1	succinyl-CoA ligase beta-chain, mitochondrial precursor, putative, expressed, Succinyl-CoA ligase [ADP-forming] subunit beta, mitochondrial, CoA ligase [ADP-forming] subunit beta	13	13	13	85.5	85.5	85.5	265.21	2.92387	3.18815	3.00264	3.04819	3.38178	3.20679	3.25593	3.31141	3.22711	3.37759	3.18378	2.87008	3.21161	2.9326	3.19823	2.90051	3.25845	2.62512
W5GJX6	LOC_OS02G40880.1	60S ribosomal protein L14-2, ribosomal protein L14, putative, expressed	12	12	8	67.7	67.7	39.8	112.97	3.03096	3.15029	4.19425	4.29876	2.41827	2.81142	3.74771	3.93798	3.32666	3.47914	3.19259	3.125	3.09636	3.20386	3.76829	4.10693	2.62176	2.84125
W5GZ18	LOC_OS02G41590.1	Adenosine kinase, kinase, pfkB family, putative, expressed	22	22	14	73.8	73.8	42.2	323.31	3.88513	4.46791	4.50263	4.43368	4.38164	4.51089	4.69305	4.70235	4.10231	4.192	4.647	4.36349	4.65673	4.26768	4.77863	4.65175	4.34225	4.17587
W5G7L2	LOC_OS02G41630.2	Phenylalanine ammonia-lyase, phenylalanine ammonia-lyase, putative, expressed, Phenylalanine ammonia-lyase	10	1	1	49.8	5.7	5.7	26.179	-4.19569	-2.8184	-1.63292	-2.53922	-1.93078	-1.75088	-0.850525	-4.97981	-1.88196	-1.29043	-1.36227	-3.32242	-2.64514	-2.84007	-2.01283	-2.32035	-2.78475	-3.74864
W5GUI9	LOC_OS02G41630.2	Phenylalanine ammonia-lyase, phenylalanine ammonia-lyase, putative, expressed, Phenylalanine ammonia-lyase	37	37	27	61.4	61.4	41.6	323.31	2.46391	3.06383	3.1546	3.26355	2.96181	2.73328	3.77602	3.50068	3.33729	3.67297	3.65891	3.44912	3.25619	3.12072	3.26855	3.30926	2.7375	2.35142
A0A096UUH0	LOC_OS02G42570.1	Ferredoxin-thioredoxin reductase, variable chain, ferredoxin-thioredoxin reductase, variable chain, putative, expressed	6	6	4	66.7	66.7	35.9	181.95	1.99424	1.91187	2.26103	2.18222	2.40403	2.60067	2.18077	2.39556	1.85458	2.08657	2.05019	1.46196	1.95155	1.40639	2.19127	1.99836	1.63524	1.74178
W5G6X5	LOC_OS02G42960.1	thylakoid lumenal protein, putative, expressed, Thylakoid lumenal protein At1g12250, chloroplastic	13	13	7	60.7	60.7	27.7	192.89	1.03192	0.981663	1.4164	1.07579	1.03455	0.841965	1.23739	1.27256	1.28536	1.54733	1.01448	0.707745	0.814014	0.62027	0.984156	0.969067	0.431559	0.377457
F8RP11	LOC_OS02G43020.1	Stress-induced-phosphoprotein 1, heat shock protein STI, putative, expressed	31	31	8	60.8	60.8	18.9	323.31	2.70966	2.62635	4.06771	3.80108	2.41303	2.35654	3.29031	3.276	2.87196	3.11089	2.84503	2.63204	2.63207	2.67724	3.15412	3.11181	1.90862	1.96217
W5BS00	LOC_OS02G43470.1	glutamate dehydrogenase protein, putative, expressed, Probable glutamate dehydrogenase 3	6	5	5	19	16.5	16.5	12.217	-1.59746	-3.65622	-0.619562	-0.386515	-0.649567	-0.997282	-1.02076	-0.905313	-0.764036	-0.863356	-1.27352	-1.18634	-1.42907	-1.4571	-1.30181	-1.38027	-1.31726	-1.29314
W5G8S4	LOC_OS02G43600.1	protein L19, 50S ribosomal protein L19, chloroplast precursor, putative, expressed	4	4	4	16.6	16.6	16.6	25.93	0.737444	1.97913	1.84432	2.26313	1.57577	1.81727	1.99398	1.44331	1.99404	0.983793	2.10274	1.9059	1.79849	1.75839	2.15208	2.19964	1.68664	1.64028
W5GXJ2	LOC_OS02G43760.1	terminal hydrolase isozyme L3, ubiquitin carboxyl-terminal hydrolase, family 1, putative, expressed	3	3	3	15.9	15.9	15.9	45.355	-2.41005	-2.66236	-1.01496	-1.85914	-2.24231	-2.15998	-2.10111	-1.98227	-2.68357	-2.78098	-2.41886	-2.77588	-1.96242	-2.64354	-2.04346	-2.0594	-2.20491	-2.49813
W5GUT9	LOC_OS02G43830.1	3-isopropylmalate dehydratase small subunit 2, putative, expressed, 3-isopropylmalate dehydratase small subunit	10	10	10	67.2	67.2	67.2	257.51	0.767775	1.34572	1.40592	1.40129	1.12848	0.448286	1.30085	0.394663	1.27876	1.41628	1.3749	0.958124	1.58977	1.05824	1.60472	1.50466	0.971563	1.0867
T1S9X1	LOC_OS02G43930.1	chaperone protein dnaJ, putative, expressed, protein DnaJ	4	4	4	17.3	17.3	17.3	259.19	-0.35154	0.429283	-0.523643	-0.583488	-0.327242	0.276285	-0.535406	0.34882	-2.01655	-5.18842	-0.962875	0.894028	-0.715279	0.10474	-1.10856	-1.15868	-4.18217	0.752766
W5GUV0	LOC_OS02G44220.1	Peroxisome biogenesis protein 19-2, peroxisomal biogenesis factor 19, putative, expressed	4	4	1	27.4	27.4	7.9	30.965	-4.44167	-3.13822	-0.252148	-2.34509	-3.98313	-4.71143	-3.55047	-3.59468	-3.66666	-2.8532	-4.24228	-3.89101	-4.18648	-3.85704	-3.89702	-4.00765	-4.45403	-4.06431
W5EGN1	LOC_OS02G44320.1	LTPL113 - Protease inhibitor/seed storage/LTP family protein precursor, expressed	4	2	2	47.6	25.9	25.9	112.87	2.38938	2.87284	1.60462	1.95363	3.00677	1.9755	1.1656	1.62851	-3.57214	-3.15007	2.3633	2.38455	3.10623	2.93009	2.52307	3.04757	3.08267	2.62823
W5ALG9	LOC_OS02G44470.1	actin-depolymerizing factor, putative, expressed, Actin-depolymerizing factor 1, Actin-depolymerizing factor	2	2	2	21.2	21.2	21.2	18.014	-2.49993	-1.57873	-3.47628	-5.19481	-1.95598	-3.61588	-2.2737	-2.53135	-4.68588	-4.4336	-2.13725	-2.25089	-2.83988	-2.81384	-2.36451	-2.74983	-2.4583	-2.70907
W5BRN8	LOC_OS02G44500.1	Phospholipid hydroperoxide glutathione peroxidase, glutathione peroxidase, putative, expressed	12	3	1	75.6	21.5	9.3	53.284	-2.16362	-0.935148	0.570101	0.193888	-1.70724	-1.75517	-0.677181	-0.479177	-1.37285	-1.20005	-1.17288	-1.78959	-1.59249	-1.16733	-0.589134	-0.450249	-2.60242	-2.44082
W5BE96	LOC_OS02G44500.1	Phospholipid hydroperoxide glutathione peroxidase, glutathione peroxidase, putative, expressed	13	13	1	77.4	77.4	7.7	306.46	1.27289	1.78509	2.56716	2.26533	0.776575	1.04381	2.16021	2.48537	2.04358	2.41131	2.06717	1.59668	1.43533	1.2041	1.81027	1.8839	0.850615	0.955631
W5GJ78	LOC_OS02G44520.1	OsSub19 - Putative Subtilisin homologue, expressed, Putative subtilase-type proteinase F21H12.6	1	1	1	11	11	11	12.243	-2.72881	-2.00413	-2.13869	-2.02794	-4.93194	-2.01451	-4.07791	-2.00687	-1.98409	-4.17868	-2.27269	-4.69533	-3.67355	-3.26102	-2.28772	-2.2088	-2.38824	-2.60582
W5G5S1	LOC_OS02G44520.1	OsSub19 - Putative Subtilisin homologue, expressed, Putative subtilase-type proteinase F21H12.6	21	21	5	25.1	25.1	6.6	172.87	0.70285	0.848804	1.32498	1.10406	0.577717	0.566761	0.769709	0.158154	-0.435774	-0.737616	0.903927	0.930328	0.931917	1.09709	1.34145	1.34715	0.70714	0.605354
A9UEC1	LOC_OS02G44630.1	PIP1-3/PIP1-4, Aquaporin PIP1-1, aquaporin protein, putative, expressed	2	2	2	16.7	16.7	16.7	8.0604	-3.47704	-4.48602	-2.94369	-3.57884	-2.5509	-2.28701	-4.62053	-1.78597	-1.80428	-1.52489	-1.95174	-2.1202	-2.15348	-2.27994	-4.35356	-1.9549	-2.51662	-4.23303
W5GVF5	LOC_OS02G44630.1	PIP1-3/PIP1-4, Aquaporin PIP1-1, aquaporin protein, putative, expressed	3	3	3	13.9	13.9	13.9	52.804	-3.10173	-4.66159	-0.389275	-1.1714	-4.49332	-4.11124	-2.35802	-2.02556	-4.23379	-2.54663	-3.27694	-3.86504	-4.10084	-4.19281	-2.65615	-2.91974	-4.50498	-3.65534
P93608	LOC_OS02G44870.1	dehydrin, putative, expressed, Dehydrin COR410	9	2	1	41.7	8.5	3.9	12.511	-3.83733	-4.85588	-1.28826	-2.49541	-5.00575	-4.95072	-3.09924	-3.16427	-4.54656	-4.34379	-4.59478	-4.9733	-3.98184	-4.55845	-3.83301	-4.56212	-5.93095	-4.60178
W5G4Z9	LOC_OS02G44870.1	dehydrin, putative, expressed, Dehydrin COR410	11	11	3	41	41	9	138.36	-0.0750198	-0.121454	1.39973	1.11859	-0.376354	0.242159	0.710436	0.359344	0.542042	0.871449	-0.136145	-0.33576	-0.383343	-1.09879	0.00654984	0.00198364	-0.914097	-1.18372
W5G933	LOC_OS02G44930.1	HMG1%2F2, putative, expressed, HMG1/2-like protein	2	2	1	19.4	19.4	9.4	18.409	-0.59763	-0.179966	0.27849	0.110218	-0.270092	-0.660883	0.807716	0.307545	-3.18279	-4.01479	0.832649	-3.63221	1.32763	-3.62376	0.906738	0.678976	-0.157698	-0.0761681
W4ZM72	LOC_OS02G45310.1	dehydration response related protein, putative, expressed, Probable methyltransferase	7	7	6	14.1	14.1	12.8	6.2585	-3.55294	-4.84256	-3.72636	-3.23383	-2.63814	-4.49796	-2.88719	-3.55173	-3.76317	-3.0548	-4.49757	-4.05299	-4.12317	-3.80632	-3.78779	-2.73514	-3.67707	-2.64366
W5G8Z2	LOC_OS02G45540.1	synthase, putative, expressed, Probable rhamnose biosynthetic enzyme 1	7	5	5	35	26.4	26.4	26.18	0.252016	-0.284407	-2.74591	-2.04886	0.308783	0.529684	-0.168503	-0.154394	0.302212	0.38162	-0.0651226	-0.166876	1.13527	0.985676	-0.228054	0.0715523	0.691744	0.715466
W5GJF9	LOC_OS02G45660.1	2-C-methyl-D-erythritol 2,4-cyclodiphosphate synthase, chloroplastic, 2-C-methyl-D-erythritol 2,4-cyclodiphosphate synthase, chloroplast precursor, putative, expressed, 2-C-methyl-D-erythritol 2,4-cyclodiphosphate synthase	4	4	4	65	65	65	20.751	-3.96575	-4.45082	-0.604603	-2.12468	-3.89234	-1.26036	-2.0289	-2.20619	-1.89946	-2.49228	-1.78241	-1.77155	-3.50115	-1.79173	-1.12198	-2.12871	-4.36695	-4.7371
W5GVJ0	LOC_OS02G45820.1	mitochondrial import inner membrane translocase subunit Tim, putative, expressed, Mitochondrial import inner membrane translocase subunit Tim13, membrane translocase subunit TIM13	3	3	1	54	54	21.8	87.61	-0.493605	-0.958689	-0.839106	-1.19746	-1.93053	-1.95927	-1.4283	-2.35145	-1.42433	-4.55786	-1.49205	-4.34377	-1.29506	-1.4748	-1.13003	-4.30723	-1.79346	-1.66833
W5FYH5	LOC_OS02G46130.1	Aspartate--tRNA ligase, cytoplasmic, tRNA synthetases class II domain containing protein, expressed	7	7	7	21.1	21.1	21.1	30.051	-2.47494	-1.36642	-5.11732	-3.07518	-2.65673	-1.25334	-1.3149	-1.22333	-1.18414	-3.4707	-0.989847	-1.49525	-1.8397	-1.34539	-0.811815	-0.776297	-3.33164	-2.2456
W5GV75	LOC_OS02G46150.1	GAMM1 protein-like, putative, expressed, UPF0160 protein MYG1, mitochondrial	6	6	3	18.8	18.8	12.2	38.237	-2.21609	-1.92745	-2.5251	-1.2812	-1.67606	-1.39368	-1.33281	-1.75397	-1.52681	-1.4567	-1.14022	-0.879482	-1.17383	-1.27586	-1.26614	-1.57546	-3.26385	-1.97428
W5GJG1	LOC_OS02G46520.1	Acetylornithine deacetylase, hydrolase, putative, expressed	4	4	4	17.8	17.8	17.8	59.085	-3.66085	-4.28862	-2.03982	-2.6559	-2.01375	-2.29583	-2.0194	-3.05917	-4.79576	-4.04328	-2.05797	-1.64969	-4.41363	-1.80381	-3.48912	-1.75684	-2.28131	-1.7421
W5C8W2	LOC_OS02G46962.1	VHS and GAT domain containing protein, expressed, TOM1-like protein 2	3	3	2	9.8	9.8	5.8	8.251	-2.28686	-4.32535	-4.09738	-3.93302	-1.80304	-3.58432	-3.10368	-3.07757	-2.71711	-3.24726	-4.41662	-2.88755	-4.50948	-1.65368	-4.45905	-2.85933	-1.80756	-3.10072
W5GJ80	LOC_OS02G47020.1	Phosphoribulokinase, chloroplastic, phosphoribulokinase/Uridine kinase family protein, expressed	29	29	29	70.8	70.8	70.8	323.31	4.76228	5.06308	4.83311	4.97491	4.78869	4.98955	4.86753	4.93902	4.74518	4.7253	4.95747	4.98464	5.09665	5.11448	5.24639	5.15238	4.89259	4.47658
W5ASF3	LOC_OS02G47140.1	L11 domain containing ribosomal protein, putative, expressed, 60S ribosomal protein L12	7	2	2	56.6	18.7	18.7	323.31	1.47	1.21512	1.05655	1.08151	1.58368	0.258524	1.52069	0.0639439	1.63545	-0.488897	1.36687	1.05018	1.18725	0.823532	0.766272	1.05073	1.07079	0.872585
W5GXM6	LOC_OS02G47310.1	Cyclopropane-fatty-acyl-phospholipid synthase, putative, expressed, Probable tocopherol O-methyltransferase, chloroplastic, Tocopherol O-methyltransferase, chloroplastic	4	4	4	22.4	22.4	22.4	15.665	-4.45644	-2.03087	-3.62716	-1.59903	-1.90485	-0.820738	-2.06858	-1.32251	-3.71784	-0.921034	-3.2624	-2.10698	-2.18706	-3.48001	-1.48388	-1.70299	-3.37646	-4.33679
W5G7V4	LOC_OS02G47590.1	ornithine carbamoyltransferase, putative, expressed, Ornithine carbamoyltransferase	10	10	10	44.2	44.2	44.2	79.279	0.158268	0.145939	0.182053	0.599966	0.806189	1.26228	0.546743	0.827267	0.956085	1.08426	0.382845	-0.111462	0.428053	0.226566	0.863499	0.597021	0.237453	0.21928
I3RN54	LOC_OS02G47600.1	Soluble inorganic pyrophosphatase, soluble inorganic pyrophosphatase, putative, expressed, Soluble inorganic pyrophosphatase	10	10	5	59.3	59.3	39.3	111.61	0.47703	0.928463	1.35357	1.20765	0.787655	0.836117	1.16437	0.468075	1.085	0.890551	1.02588	0.384136	1.39191	0.645409	1.52068	1.10365	0.876966	0.546558
W5FBG5	LOC_OS02G47850.1	Carbamoyl-phosphate synthase small chain, class I glutamine amidotransferase, putative, expressed	7	7	2	23.7	23.7	4.1	57.127	-1.27632	0.881079	-0.929955	-2.68005	-0.424297	-3.37757	-3.50241	0.101732	-4.6729	-0.948978	0.513182	0.18886	0.0684853	0.398117	0.419121	-0.786354	-0.149385	-3.47024
W5GM22	LOC_OS02G48010.1	Putative nuclear matrix constituent protein 1-like protein, nuclear matrix constituent protein 1-like, putative, expressed	15	15	4	18.4	18.4	5.3	125.92	-0.820902	-0.335632	0.598866	0.247652	-0.0789051	-0.10092	0.0455017	-0.0161877	-0.404663	0.414757	-0.365631	-0.441074	-0.265009	0.0112877	-0.312069	0.0386086	-0.658751	-0.715914
W5G7X9	LOC_OS02G48110.1	protein DnaK, DnaK family protein, putative, expressed	3	3	3	57.3	57.3	57.3	9.0897	-4.12329	-3.36263	-2.79176	-2.29105	-2.601	-3.50567	-2.97117	-3.20497	-2.624	-0.685421	-2.68721	-3.10822	-3.89865	-3.49493	-3.68285	-2.89034	-4.07982	-3.89527
W5GJP3	LOC_OS02G48110.1	protein DnaK, DnaK family protein, putative, expressed	12	12	12	26.9	26.9	26.9	70.772	-0.732533	-0.312147	-1.49917	-0.497835	-0.628401	-0.778166	-0.127604	-0.45039	-0.73546	-0.630869	-0.549419	-0.0300674	-0.706425	-0.814953	-0.116045	-0.847759	-5.3466	-0.412796
W5GAX0	LOC_OS02G48290.1	Thioredoxin reductase, Thioredoxin reductase NTRB, thioredoxin reductase 2, putative, expressed	3	2	2	55.7	43.2	43.2	59.031	-3.32846	-0.48797	-1.09044	-1.55622	-0.61211	-0.478973	-0.576794	-2.0038	-4.03486	-0.378788	-3.9481	-3.46381	-4.01936	-1.47329	-3.82883	-3.95339	-1.24615	-1.31033
W5GA68	LOC_OS02G48360.1	pyrophosphate--fructose 6-phosphate 1-phosphotransferase subunit alpha, putative, expressed, Pyrophosphate--fructose 6-phosphate 1-phosphotransferase subunit alpha	21	21	16	46.6	46.6	37.8	276.67	1.41549	1.34363	1.46058	1.20862	1.46254	1.13904	1.7895	1.85941	1.7569	1.97174	1.79355	1.51325	1.43301	1.40456	1.72042	1.45649	1.37937	1.12807
W5GB94	LOC_OS02G48390.1	phosphoribosyl transferase, putative, expressed, pyrophosphokinase 3, chloroplastic, Ribose-phosphate pyrophosphokinase 4	4	1	1	14.4	5.5	5.5	12.213	-3.69322	-3.41873	-3.62818	-6.80431	-5.01556	-4.27187	-4.77304	-5.78366	-5.42358	-6.03634	-3.17068	-4.04062	-5.1101	-5.70633	-3.43815	-6.29094	-4.65875	-3.73542
W5GVP6	LOC_OS02G48390.1	phosphoribosyl transferase, putative, expressed, pyrophosphokinase 3, chloroplastic, Ribose-phosphate pyrophosphokinase 4	4	4	1	21.6	21.6	8.3	134.57	-2.75677	-1.54419	-0.971903	-1.55267	-0.53882	-1.50138	-1.18081	-1.17399	-1.64918	-1.8128	-0.939104	-2.12321	-2.13568	-1.95113	-2.21314	-2.45785	-2.50198	-2.1864
W5G8W1	LOC_OS02G48620.1	tetratricopeptide repeat, putative, expressed, Clustered mitochondria protein homolog	15	15	2	15.4	15.4	1.2	105.53	-0.524986	-0.440495	-1.26552	-1.19781	-1.08154	-0.912941	-1.08539	-0.745979	-0.757124	-0.662199	-0.438913	-0.437454	-0.548298	-0.38999	-0.84107	-0.579977	-0.241573	0.105135
W5G5F2	LOC_OS02G48720.1	ATP carrier protein 1, mitochondrial, mitochondrial carrier protein, putative, expressed, ADP,ATP carrier protein, mitochondrial	20	2	1	41.1	7.4	4.2	61.919	-3.83037	1.28875	1.17952	1.14438	-4.78059	0.953642	1.42501	-4.05397	1.3542	1.02593	-3.13184	0.827955	1.16041	0.9331	1.31774	1.72281	0.99626	0.712109
Q41629	LOC_OS02G48720.1	ATP carrier protein 1, mitochondrial, mitochondrial carrier protein, putative, expressed, ADP,ATP carrier protein, mitochondrial	21	21	2	47.1	47.1	3.6	323.31	3.88532	4.26818	4.12283	4.11171	4.54645	4.60496	4.28495	4.17299	4.2344	4.26372	4.22156	3.92194	4.38107	4.24486	4.70763	4.51484	4.74489	5.03204
W5GW91	LOC_OS02G48870.1	aspartic proteinase nepenthesin-2 precursor, putative, expressed, ASPARTIC PROTEASE IN GUARD CELL 2	6	6	6	20.5	20.5	20.5	34.588	-1.59565	-1.21159	-1.5964	-0.840124	-1.16135	-0.88262	-0.309448	-0.215683	-1.43044	-1.7836	-0.378233	-0.325317	-1.09623	-4.54383	-3.00768	-0.828154	-2.05645	-0.0378056
W5GXE3	LOC_OS02G48900.1	ASPARTIC PROTEASE IN GUARD CELL 1, aspartic proteinase nepenthesin-1 precursor, putative, expressed	4	4	4	16.5	16.5	16.5	16.66	-3.48446	-4.64133	-3.9915	-3.5521	-5.23863	-3.5684	-3.05763	-3.79132	-3.63561	-5.33416	-2.85061	-2.92542	-2.85069	-3.27133	-2.88189	-2.40635	-4.76803	-3.70347
W5G7B0	LOC_OS02G49090.1	WD domain, G-beta repeat domain containing protein, expressed, Varicose-related protein	9	9	9	10.4	10.4	10.4	15.222	-2.58051	-2.64794	-2.08986	-2.64112	-2.79406	-4.2499	-2.43186	-2.24261	-3.3197	-2.48422	-2.59801	-3.27426	-1.9431	-2.37152	-1.82944	-2.15724	-2.53543	-2.56455
W5GXB1	LOC_OS02G49320.1	sucrase-related, putative, expressed, of mitochondria protein 32	5	5	3	16	16	10.3	36.865	-3.8933	-2.34434	-2.15574	-2.03171	-2.13852	-2.30772	-1.97497	-2.26799	-2.1055	-2.03456	-2.04066	-1.6976	-2.38558	-2.05186	-2.19515	-1.98529	-4.77325	-2.28356
W5G6D9	LOC_OS02G49326.1	SET domain-containing protein, putative, expressed, Ribulose-1,5 bisphosphate carboxylase/oxygenase large subunit N-methyltransferase	5	5	5	11.9	11.9	11.9	6.7928	-2.97357	-3.50178	-1.44371	-3.60707	-2.42211	-2.65311	-2.22418	-3.54076	-2.64992	-2.49043	-2.80515	-3.04454	-2.72998	-2.90974	-2.74876	-2.4243	-2.87214	-2.66822
W5GZ01	LOC_OS02G49450.1	BSD domain-containing protein, putative, expressed	3	3	3	7.6	7.6	7.6	2.7244	-4.21188	-4.76431	-1.32909	-3.09366	-4.85598	-4.82041	-4.45557	-4.42388	-4.6548	-4.35665	-5.01872	-5.28532	-5.29788	-5.2184	-4.96773	-4.88012	-5.19411	-5.20297
W5G8A5	LOC_OS02G49680.1	arsenate reductase, putative, expressed, Calcium sensing receptor, chloroplastic	12	12	12	36	36	36	77.572	0.404419	0.525625	1.29158	1.61052	0.878891	1.04116	1.20089	1.53752	0.962988	0.954943	1.20729	1.35107	0.822771	0.926542	1.43294	1.45793	0.476887	0.493296
Q45NB6	LOC_OS02G50240.1	Glutamine synthetase cytosolic isozyme 1-1, Glutamine synthetase, glutamine synthetase, catalytic domain containing protein, expressed	14	13	1	46.3	46.3	3.4	226.21	1.37042	1.23696	2.00192	1.73732	1.75874	1.30119	2.29977	2.137	0.921577	2.11541	1.92271	1.37216	1.66172	1.58027	1.83283	1.69039	1.42879	1.61933
W5G750	LOC_OS02G50350.1	dihydroorotate dihydrogenase protein, putative, expressed, dihydropyrimidine dehydrogenase subunit PreA	9	9	9	38.3	38.3	38.3	50.619	-0.694269	-0.27532	-0.467081	-0.529678	-0.562054	-0.407009	-0.18907	-0.259884	-0.5236	-0.757061	-0.431332	-0.654978	-0.422863	-0.962074	0.156961	-0.170406	-0.837772	-1.15017
W5G7Q6	LOC_OS02G50550.1	dynamin, putative, expressed, Dynamin-2B	16	16	5	25.7	25.7	10.1	116.81	0.466114	0.49124	0.794996	0.840872	0.83757	0.20318	0.688412	0.319345	0.793856	1.14563	0.501209	0.706656	0.560007	0.831308	0.387255	0.490807	0.239113	0.739218
D4P3E7	LOC_OS02G50620.1	component subunit alpha-2, mitochondrial, dehydrogenase E1 component domain containing protein, expressed, Pyruvate dehydrogenase E1 component subunit alpha-1, mitochondrial	13	13	13	55.9	55.9	55.9	119.56	0.53537	1.03392	1.11718	0.863573	1.14011	0.992887	1.03145	1.0147	1.06527	0.642736	1.11894	0.832014	1.11766	0.689983	1.34079	1.20912	0.811913	0.562563
W5I4I8	LOC_OS02G50690.1	Anther-specific proline-rich protein APG, GDSL-like lipase/acylhydrolase, putative, expressed	7	7	7	23.9	23.9	23.9	56.6	-3.08312	-0.882372	-0.393282	-0.645506	-0.520123	-0.840881	-3.59039	-3.38503	-3.19739	-4.6172	-3.35942	-2.62829	-0.535809	-1.06643	-0.535116	-0.50375	-1.11981	-1.25322
W5GZQ8	LOC_OS02G50790.2	nuclear-pore anchor, putative, expressed	12	12	10	7.7	7.7	6.1	36.525	-1.45967	-1.20425	-0.144732	0.0911083	-0.621033	-0.390579	-0.373642	-1.00152	-1.31591	-0.873875	-1.28602	-0.852367	-1.13599	-0.242918	-0.867813	0.154699	-1.73397	-1.91132
W5G6S7	LOC_OS02G50799.1	nuclear-pore anchor, putative, expressed, Nuclear-pore anchor	7	5	5	16.4	11	11	7.2507	-3.02801	-2.87639	-2.90245	-2.90101	-4.15627	-3.3694	-3.86282	-2.65042	-2.4448	-2.27412	-3.60633	-3.62074	-2.59023	-2.78293	-2.80296	-2.31802	-3.03543	-2.88911
W5GZ13	LOC_OS02G50830.1	Protein LSM12 homolog	4	4	4	34.3	34.3	34.3	110.7	-3.81112	-0.370682	-1.84129	-0.180447	-3.3267	-2.72314	-3.34005	-3.01523	-3.2069	-3.71047	-0.852442	-0.62929	-3.4549	-3.25718	-2.42045	0.72839	-3.33184	-3.66425
Q45FE7	LOC_OS02G51080.1	FAD binding domain containing protein, expressed, Geranylgeranyl diphosphate reductase, chloroplastic, Geranylgeranyl diphosphate reductase, chloroplastic	28	28	28	67.7	67.7	67.7	287.6	3.09545	3.3395	3.44506	3.4433	3.81474	4.05696	3.23202	3.36108	3.43186	3.5861	3.0866	2.78614	3.51373	3.3571	3.63847	3.4377	3.39098	3.35587
W5GV21	LOC_OS02G51100.1	ATPase GET3, arsenical pump-driving ATPase, putative, expressed	7	7	7	31.1	31.1	31.1	76.814	-0.777931	-0.471003	-0.443411	-0.349161	-0.680662	-1.19388	-0.860428	-0.62748	-1.33961	-1.58022	-1.13462	-0.880629	-0.603704	-0.427429	-0.221775	-0.477427	-0.966145	-0.161169
W5GXQ7	LOC_OS02G51400.1	Suppressor protein of bem1/bed5 double mutants, AAA family ATPase, putative, expressed	6	6	6	10.1	10.1	10.1	55.33	-2.47193	-1.72986	-2.08374	-2.17434	-0.588205	-2.14929	-2.2244	-1.51465	-3.11167	-2.78835	-1.79847	-1.27943	-1.88796	-1.37533	-1.85146	-2.24533	-0.839458	-1.0269
W5GYE4	LOC_OS02G51470.1	ATP synthase F1, delta subunit family protein, putative, expressed, synthase delta chain, chloroplastic	12	12	12	67.9	67.9	67.9	323.31	4.9926	5.41884	4.72198	5.06612	5.35462	5.45747	4.98953	4.98403	4.10303	3.50509	5.31011	5.35267	5.47807	5.60838	5.34152	5.20605	5.57939	5.31145
W5GWH6	LOC_OS02G51570.1	peptidyl-prolyl cis-trans isomerase, FKBP-type, putative, expressed, FKBP16-2, chloroplastic	3	3	3	39.5	39.5	39.5	35.586	-1.94106	-1.77358	-1.02512	-1.21787	-1.31792	-1.19244	-1.6265	-1.48435	-1.24803	-1.22093	-1.43732	-2.11758	-1.49065	-1.69076	-1.35572	-1.74516	-2.09527	-2.15322
Q75RZ3	LOC_OS02G51620.1	xylosidase/alpha-L-arabinofuranosidase 2, glycosyl hydrolase family 3 protein, putative, expressed	7	7	6	21.1	21.1	18.5	115.13	-4.08348	-0.804501	-1.56623	-1.5645	-0.0793018	-0.216024	-0.753815	-0.530952	-4.6751	-0.792715	-0.457602	0.0920086	-0.102806	-0.0476685	-0.167004	-0.477898	0.626215	0.0278683
W5GX39	LOC_OS02G51750.1	Annexin-like protein RJ4, annexin, putative, expressed	11	11	1	38.1	38.1	4.8	165.02	0.362017	0.721657	0.802301	0.629284	1.13913	1.09232	1.27874	1.17407	1.25443	1.20324	1.25698	0.965837	0.915743	0.499283	1.17134	0.875074	0.932705	0.805069
W5G667	LOC_OS02G51790.1	ribosomal protein L29, putative, expressed, protein L29, chloroplastic	9	9	9	33.7	33.7	33.7	240.06	2.2422	2.36995	2.80221	2.86282	1.94857	2.16827	2.67411	2.83263	2.65525	2.96516	2.45314	2.24301	2.69741	2.39141	2.71019	2.8571	2.33507	2.40486
W5B6D5	LOC_OS02G51830.1	Histidine--tRNA ligase, tRNA synthetase class II core domain containing protein, expressed	3	3	3	23.1	23.1	23.1	25.391	-2.88863	-4.44973	-2.09758	-2.21759	-2.10805	-1.93385	-1.75817	-4.21605	-3.47224	-2.75268	-1.61637	-4.61061	-3.71041	-3.07769	-1.78142	-1.61195	-3.19969	-1.85928
W5GXB4	LOC_OS02G52140.1	RNA recognition motif containing protein, putative, expressed, Squamous cell carcinoma antigen recognized by T-cells 3	2	1	1	21.6	15.8	15.8	76.636	-1.55525	-0.785925	-3.12947	-3.08757	-1.81422	-4.79888	-1.75498	-1.32196	-3.41831	-3.27711	-0.498064	-0.151421	-0.68968	-0.741085	-1.21661	-1.51613	-0.607965	-0.813103
W5GWP3	LOC_OS02G52250.1	SNW/SKI-interacting protein, SKIP/SNW domain containing protein, expressed	5	5	5	13.3	13.3	13.3	31.539	-2.25101	-2.03838	-1.11021	-2.91095	-5.20673	-3.82017	-1.82508	-1.72052	-1.99307	-1.96817	-2.11307	-2.7702	-2.09276	-1.93694	-1.80976	-1.74286	-2.25245	-2.45796
A0A0C4BK33	LOC_OS02G52290.1	trans isomerase FKBP12, peptidyl-prolyl cis-trans isomerase, FKBP-type, putative, expressed	5	5	5	44.6	44.6	44.6	62.291	0.65974	0.783642	-0.0341244	-0.536724	1.32686	1.07212	0.982122	0.891201	-1.38107	0.0250816	1.03661	0.841921	1.41571	1.17767	0.916323	1.30295	1.93773	0.95554
W5GJB3	LOC_OS02G52390.1	M16 domain containing zinc peptidase, putative, expressed, Presequence protease 1, chloroplastic/mitochondrial	44	44	3	56.3	56.3	4.8	323.31	2.4256	2.89415	3.10106	3.09025	2.9098	2.85142	2.89528	2.6385	2.62015	2.82657	2.96811	2.95425	2.81024	2.8523	3.1576	3.19247	3.03299	2.57458
W5I175	LOC_OS02G52430.1	regulator of ribonuclease, putative, expressed, Putative regulator of ribonuclease activity	3	3	3	12.5	12.5	12.5	5.6509	-1.53649	-1.76069	-0.99534	-1.38009	-1.82888	-1.59661	-3.47943	-3.15511	-3.4718	-3.22618	-3.81322	-3.26545	-1.69221	-1.80878	-1.4039	-5.45624	-3.39314	-1.80578
W5GWI9	LOC_OS02G52720.1	peroxisomal multifunctional enzyme type 2, putative, expressed, SCP2 sterol-binding domain-containing protein 1	10	10	10	74.6	74.6	74.6	167.92	1.78045	2.18462	2.26266	1.77515	2.33763	2.10476	2.17683	1.89126	1.48649	1.93711	2.14271	1.74957	2.13012	1.94881	1.91252	1.78822	1.98662	1.96385
W5GMS3	LOC_OS02G52860.1	phosphate carrier protein, mitochondrial precursor, putative, expressed, Mitochondrial phosphate carrier protein 3, mitochondrial	13	13	2	59.7	59.7	5.5	224.74	-0.670046	-0.929581	-0.411467	-0.270018	0.163223	0.222412	-0.203827	-0.179398	-0.911411	-0.454771	0.45199	0.0690098	0.300144	0.214203	-0.0180187	-0.122953	0.519716	-0.303175
W5GWE3	LOC_OS02G52880.1	Prolyl-tRNA synthetase associated domain-containing protein 1, ybaK/prolyl-tRNA synthetase family protein, putative, expressed	4	4	3	27.8	27.8	17.9	137.37	-2.26905	-4.17221	-3.01156	-4.0025	-1.85225	-2.46859	-3.89661	-3.69206	-3.91662	-3.45628	-3.99476	-3.64144	-4.36292	-4.01805	-4.52586	-4.1145	-1.94684	-2.96951
W5G6L1	LOC_OS02G52880.1	Prolyl-tRNA synthetase associated domain-containing protein 1, ybaK/prolyl-tRNA synthetase family protein, putative, expressed	3	2	2	15.5	8.2	8.2	22.632	-1.63069	-3.66734	-1.23509	-2.69434	-1.30355	-3.86979	-1.01964	-1.42586	-4.23938	-3.4038	-0.920816	-1.49897	-1.41463	-4.70113	-4.35805	-3.99978	-1.60591	-4.01806
W5GWI7	LOC_OS02G52900.1	Glutaredoxin-like protein, glutaredoxin 2, putative, expressed	4	4	4	42	42	42	10.676	-1.80773	-1.55524	-4.72519	-3.50248	-1.45218	-1.15765	-4.15347	-1.93264	-1.89358	-4.46074	-1.57976	-4.54012	-1.71934	-3.36075	-5.0783	-1.77108	-1.75553	-1.36245
W5H102	LOC_OS02G52940.1	soluble inorganic pyrophosphatase, putative, expressed, Soluble inorganic pyrophosphatase 1, chloroplastic	17	2	2	57.5	7.3	7.3	4.9004	-0.760069	-0.907541	-1.27023	-0.647842	-0.797937	-1.40352	-4.18244	-3.60328	-4.16065	-4.12603	-3.77381	-3.71049	-1.25304	-3.70309	-3.55555	-4.65654	-1.47462	-1.59549
W5G736	LOC_OS02G52940.1	soluble inorganic pyrophosphatase, putative, expressed, Soluble inorganic pyrophosphatase 1, chloroplastic	18	18	3	57.5	57.5	7.3	282.46	4.04676	4.16022	4.66074	4.32796	4.04895	3.88173	4.72818	4.66272	3.04521	4.11449	4.11714	4.2019	4.24887	4.36426	4.70415	4.69316	4.0812	4.0793
W5H0L2	LOC_OS02G53330.1	1-aminocyclopropane-1-carboxylate deaminase, putative, expressed, D-cysteine desulfhydrase	5	5	5	22.6	22.6	22.6	238.6	-0.127224	0.260918	-0.660212	-0.673815	0.153889	-0.19182	0.169899	-0.558195	-1.94107	0.0717468	0.339775	0.72979	-0.326519	-0.0508995	-0.0381031	-0.454229	0.461784	0.272558
W5GK33	LOC_OS02G53400.1	Thioredoxin-like 3-1, chloroplastic, thioredoxin, putative, expressed, Thioredoxin-like 3-1, chloroplastic	3	3	3	32.4	32.4	32.4	19.701	-2.19853	-1.68974	-1.36906	-1.3387	-2.47274	-2.77197	-1.13888	-2.41741	-1.8509	-1.15687	-1.45226	-1.4573	-2.80613	-1.76505	-2.95712	-3.47295	-1.84591	-2.59575
W5CXB0	LOC_OS02G53420.1	DnaK family protein, putative, expressed, protein DnaK	39	39	27	67	67	48.5	323.31	3.1577	3.48337	3.87347	3.82301	3.50901	3.25951	3.38867	3.47721	3.07654	3.29172	3.24444	3.19046	3.2589	2.99622	3.52514	3.37209	2.76355	2.7623
W5G817	LOC_OS02G53770.1	Isoleucine--tRNA ligase, tRNA synthetase class I, putative, expressed	8	8	8	8.3	8.3	8.3	22.338	-2.48035	-2.09013	-0.882643	-1.37667	-1.7898	-1.5979	-1.58945	-1.2828	-1.24705	-1.19324	-1.5049	-2.0363	-1.56983	-1.801	-1.72792	-1.70745	-1.61201	-1.92789
A0A0C4BIZ6	LOC_OS02G53790.1	adenylate kinase, putative, expressed, Adenylate kinase	15	15	14	74.2	74.2	70.4	117.19	1.64733	1.55335	2.04916	1.8563	1.48723	1.14061	2.09979	2.10601	1.56051	1.51554	1.91495	2.08469	1.79053	1.98142	2.04935	2.10294	1.56742	1.35897
B3TZE7	LOC_OS02G53860.1	Xylem serine proteinase 1, OsSub22 - Putative Subtilisin homologue, expressed	11	11	2	36.1	36.1	9.1	191.37	-0.173256	0.189672	0.201416	0.230492	0.583866	0.656176	0.670029	0.688644	0.621178	0.525742	0.467552	0.341234	0.19389	-0.00125885	0.638973	0.334141	-0.132414	-0.284853
W5GAQ1	LOC_OS02G54060.1	chaperonin, putative, expressed, 10 kDa chaperonin	11	2	2	72.2	28.7	28.7	114.53	0.523525	1.23217	0.912346	0.778574	1.14594	0.610018	0.991812	0.965918	1.43127	1.33385	1.10885	0.656357	0.691236	0.265047	0.630747	0.402985	-3.48305	-1.15851
W5GYK9	LOC_OS02G54060.1	chaperonin, putative, expressed, 10 kDa chaperonin	13	12	4	81.7	81.7	36.6	323.31	3.06049	3.62864	4.43493	4.01018	3.5119	3.6555	2.79397	3.00041	3.27149	3.45445	2.75062	2.38527	3.12576	3.06548	3.20627	3.17577	2.99866	2.67496
A0A0C4BK99	LOC_OS02G54470.1	60S ribosomal protein L35a, 60S ribosomal protein L35a-3, putative, expressed	7	5	5	64.3	55.4	55.4	323.31	-0.712814	0.124609	1.30073	0.67696	0.0123386	0.546848	0.78554	0.702669	-0.527641	-0.134958	0.432535	-0.375095	0.352739	-0.0638962	0.673662	0.713863	-0.319372	-0.108496
A0A0C4BKI1	LOC_OS02G54470.1	60S ribosomal protein L35a, 60S ribosomal protein L35a-3, putative, expressed	9	9	7	69.6	69.6	60.7	287.95	0.720364	1.37219	2.12263	1.41863	1.68941	2.12873	1.67997	1.15385	0.276947	0.445875	0.906328	0.286924	0.872593	0.463058	1.38012	0.52075	0.735632	0.55098
W5GBB3	LOC_OS02G54700.2	factor 3 subunit G, RNA recognition motif containing protein, putative, expressed	11	11	11	51.6	51.6	51.6	159.53	2.046	1.65303	1.99397	1.99846	1.83946	1.86699	1.62122	1.90242	1.36797	1.06692	1.7123	1.3394	1.48355	1.94581	1.84517	1.82508	1.33974	1.52434
W5GL02	LOC_OS02G54710.1	No description available.	4	4	4	40.7	40.7	40.7	7.0913	-3.76238	-1.96443	-0.437723	-1.22593	-1.82094	-2.26293	-2.18454	-2.23689	-2.85944	-2.5718	-3.2321	-5.42807	-2.44239	-1.96679	-2.00189	-2.03349	-2.9885	-2.78986
W5GVK9	LOC_OS02G54770.1	rich splicing factor RSZ21, Serine/arginine-rich splicing factor RSZ21, RNA recognition motif containing protein, expressed	6	6	5	33	33	26.8	91.864	1.09416	1.42711	1.39514	0.704624	1.43403	0.659521	1.08539	0.851118	1.14951	0.188036	1.14056	1.17671	1.31995	0.945652	1.31131	1.20532	1.37838	0.947269
W5GY76	LOC_OS02G55030.1	hydrolase, NUDIX family, domain containing protein, expressed, Nudix hydrolase 3	4	4	4	4.8	4.8	4.8	2.3722	-1.61773	-1.04877	-0.843351	-0.929499	-1.74129	-3.58435	-0.436478	-5.84374	-0.493521	-0.742086	-0.316294	-1.00521	-0.803257	-0.94957	-0.332413	-0.749538	-1.91475	-1.51266
W5G5Q1	LOC_OS02G55060.1	Probable steroid-binding protein 3, cytochrome b5-like Heme/Steroid binding domain containing protein, expressed	8	8	8	75.5	75.5	75.5	323.31	2.42356	2.85666	3.19452	2.79793	2.31777	2.6974	2.69532	2.66149	2.35156	2.4142	2.17658	2.02803	2.3151	2.18247	2.77233	2.71589	2.44022	2.11489
W5GXN7	LOC_OS02G55120.1	translation initiation factor IF-3, putative, expressed, factor IF-3	2	2	2	30.8	30.8	30.8	18.07	-1.17203	0.171394	0.586388	-0.674496	-3.91337	0.417219	0.677021	-0.0547199	-0.81218	0.106686	-0.0427933	-0.332148	-1.37069	0.170568	0.422688	0.103975	-0.0579109	-0.193281
W5GMT3	LOC_OS02G55120.1	translation initiation factor IF-3, putative, expressed, factor IF-3	6	6	6	39.3	39.3	39.3	118.27	0.860479	0.833914	0.823101	0.436989	1.4054	1.53726	0.935024	0.829378	-0.201042	0.54932	0.778776	0.428886	1.14751	0.972851	1.04478	0.799507	1.58713	0.464451
W5G6C3	LOC_OS02G55140.1	leucine aminopeptidase, chloroplast precursor, putative, expressed, Probable cytosol aminopeptidase, Leucine aminopeptidase 2, chloroplastic	8	1	1	82.2	20.5	20.5	3.7143	-1.88616	-1.87452	-3.03477	-1.88914	-3.90891	-3.07642	0.0734196	-3.39782	-3.93864	-0.251213	-0.354504	-0.872606	-0.79542	-1.39404	-0.74785	-0.863611	-1.61869	-1.52119
W5GLA4	LOC_OS02G55140.1	leucine aminopeptidase, chloroplast precursor, putative, expressed, Probable cytosol aminopeptidase, Leucine aminopeptidase 2, chloroplastic	31	8	5	80.1	27.5	18.4	323.31	0.887697	1.4317	1.40984	1.07512	0.442513	0.974949	1.79498	1.8068	1.08119	0.474718	2.27129	1.99681	1.09545	1.75759	1.54502	1.07172	0.995411	0.72681
W5GWY5	LOC_OS02G55140.1	leucine aminopeptidase, chloroplast precursor, putative, expressed, Probable cytosol aminopeptidase, Leucine aminopeptidase 2, chloroplastic	33	33	8	81.4	81.4	23.1	323.31	3.48713	3.94591	3.45122	3.49884	3.75828	3.60391	4.02348	4.0294	3.97704	3.85709	4.03837	3.60837	3.89137	3.78206	3.93257	3.81945	3.66521	3.49893
A0A077RW63	LOC_OS02G55200.1	expressed protein, Polycomb complex protein BMI-1	5	5	5	18.5	18.5	18.5	17.5	-3.69633	-2.46125	-1.13651	-0.542681	-2.33196	-4.111	-1.88621	-1.14408	-3.71338	-2.11666	-2.4944	-2.72898	-2.54406	-3.24897	-2.66589	-2.45196	-2.83206	-2.82238
W5GIT7	LOC_OS02G55370.1	60S ribosomal protein L39-2, 60S ribosomal protein L39-1, 60S ribosomal protein L39, 60S ribosomal protein L39, putative, expressed	2	2	2	53.7	53.7	53.7	6.1881	-3.51138	-3.79333	0.245682	-0.620195	-2.19276	-4.2952	-0.69416	-3.9114	-4.40286	-3.43135	-2.37401	-3.14118	-4.34823	-3.02956	-3.90647	-3.74188	-3.38647	-4.06512
W5GJ93	LOC_OS02G55420.1	Aspartate aminotransferase P2, mitochondrial, aminotransferase, classes I and II, domain containing protein, expressed	25	25	25	54.8	54.8	54.8	297.11	2.39152	2.85016	3.04793	2.86076	3.07318	2.98886	3.16847	3.14253	3.46918	2.44295	3.12047	2.66413	2.90692	2.68232	3.17277	3.14836	2.56641	2.52501
W5G542	LOC_OS02G55630.1	COBW domain containing protein, putative, expressed, COBW domain-containing protein 1	12	1	1	56.7	5.2	5.2	7.0435	-2.72335	-4.58	-2.41925	-2.99612	-3.8522	-3.00682	-1.93564	-2.85254	-3.91085	-4.68334	-2.03494	-2.80474	-2.99342	-3.02821	-3.7597	-2.95717	-4.70689	-3.89448
W5GIK1	LOC_OS02G55630.1	COBW domain containing protein, putative, expressed, COBW domain-containing protein 1	13	13	2	59.9	59.9	8.2	323.31	1.65114	2.48562	2.4359	2.19435	1.87583	2.33818	2.05475	2.06363	1.30959	0.202715	2.17376	2.54681	2.60905	2.92824	2.52728	2.46222	2.91856	2.53134
W5ESC8	LOC_OS02G56014.1	40S ribosomal protein S30, putative, expressed, 40S ribosomal protein S30	4	4	4	19.4	19.4	19.4	27.607	3.3434	3.83932	3.48545	3.44112	3.57996	4.14247	3.80065	3.95414	3.38131	3.53253	3.55867	3.34809	3.66825	3.33781	3.46425	3.52044	3.57693	3.37621
W5H0F6	LOC_OS02G56040.1	chaperone protein dnaJ, putative, expressed, protein DnaJ	6	6	6	26.2	26.2	26.2	95.424	-1.67135	-1.57863	-0.201206	-1.37213	-1.43441	-1.97214	-1.2624	-1.64492	-2.5334	-4.32263	-1.55163	-1.65292	-1.09774	-1.62348	-1.32809	-1.1671	-1.84917	-1.16824
W5B985	LOC_OS02G56130.1	Proliferating cell nuclear antigen, Proliferating cellular nuclear antigen 1, PCNA - Putative DNA replicative polymerase clamp, expressed	15	15	15	73	73	73	235.01	1.55703	1.99557	1.88776	2.48853	2.9457	2.31001	2.467	2.20728	2.53316	2.2863	2.28429	2.24989	2.72172	2.62233	2.51534	2.84217	2.84926	2.67455
W5H0D4	LOC_OS02G56270.1	ENTH domain containing protein, expressed, Clathrin interactor EPSIN 2	4	4	4	5.9	5.9	5.9	11.126	-1.74773	-1.63532	-1.30257	-1.86755	-4.29812	-1.94281	-1.41766	-1.62404	-1.06446	-0.699703	-1.77495	-2.20072	-2.02203	-2.29286	-1.57573	-1.55957	-1.96073	-2.32219
W5H174	LOC_OS02G56850.1	Glutathione reductase, cytosolic, Glutathione reductase, glutathione reductase, putative, expressed	17	2	1	44.6	3.8	1.8	3.6499	-4.3706	-3.44953	-4.5053	-2.6724	-3.14378	-3.49137	-1.33739	-1.53129	-1.89606	-1.24385	-2.22709	-2.0853	-2.52221	-2.44971	-1.72326	-1.5356	-3.20828	-2.47535
W5G718	LOC_OS02G56850.1	Glutathione reductase, cytosolic, Glutathione reductase, glutathione reductase, putative, expressed	19	19	2	49.2	49.2	3.8	160.15	0.597445	1.1425	0.218739	0.44519	0.822947	0.543669	1.28007	1.27265	0.494822	-0.852911	1.69042	2.04415	1.42219	1.03409	1.33899	1.19943	1.15063	1.11093
Q5I7K4	LOC_OS02G56960.1	ribosomal protein, putative, expressed, 60S ribosomal protein L23	12	12	4	67.9	67.9	19.3	185.14	2.94744	3.0624	2.95219	2.80157	3.40234	3.26775	3.4827	3.48206	2.93447	3.08314	3.02285	2.98104	3.35852	3.15979	3.36601	3.53089	3.10765	3.20047
A0A0C4BK42	LOC_OS02G56990.1	60S ribosomal protein L37, ribosomal protein L37, putative, expressed	3	3	3	32.3	32.3	32.3	94.889	-1.63884	-2.17203	1.59616	0.0526829	-1.87029	-1.75815	-0.440233	-0.481024	-0.944729	-0.82233	-1.56107	-1.91502	-1.91905	-1.82696	-0.663803	-0.664932	-1.46172	-1.28698
W5H0P3	LOC_OS02G57010.1	Nuclear and cytoplasmic polyadenylated RNA-binding protein PUB1, RNA recognition motif containing protein, putative, expressed	8	8	8	47.7	47.7	47.7	224.83	1.59439	1.46547	1.72465	1.75887	1.64853	1.77813	1.50914	1.41188	-0.762278	0.797058	1.47593	1.2055	1.33879	2.14004	1.57622	1.35612	1.57526	1.46423
W5G8U0	LOC_OS02G57030.1	No description available.	5	5	4	27.2	27.2	22.5	25.354	-3.48577	-1.16861	-0.77914	-1.41479	-1.23996	-1.76055	-1.54482	-1.46325	-1.75471	-1.81652	-1.71098	-2.09811	-2.49719	-1.46148	-1.26098	-1.27498	-4.28678	-1.70226
W5H151	LOC_OS02G57040.1	Alcohol dehydrogenase class-3, Alcohol dehydrogenase class-3, dehydrogenase, putative, expressed	11	11	11	40.7	40.7	40.7	144.2	1.11777	1.55028	1.41937	1.2712	1.50142	1.8424	1.88503	1.9533	2.02118	2.24887	1.74508	1.1262	1.68648	1.60247	1.86163	1.61292	1.30951	1.20877
W5G9W2	LOC_OS02G57180.1	NADH dehydrogenase 1 alpha subcomplex subunit 9,mitochondrial precursor, putative, expressed, 1 alpha subcomplex subunit 9, mitochondrial	14	14	14	43.2	43.2	43.2	144.61	-0.576019	0.499857	0.0567856	0.427597	0.663246	0.540796	0.244108	0.380333	0.10627	-0.227585	0.41153	0.552874	0.520477	0.418533	0.570444	0.253248	0.510065	0.212885
W5GJK7	LOC_OS02G57260.1	3-ketoacyl-CoA thiolase, peroxisomal precursor, putative, expressed, 3-ketoacyl-CoA thiolase	14	2	2	44.6	9.2	9.2	47.297	-2.75386	-1.99519	-2.30692	-2.14146	-0.980402	-2.92834	-1.44048	-1.55112	-1.48382	-3.55863	-1.11754	-1.11649	-1.83351	-1.71708	-1.58583	-1.62991	-1.63134	-1.30749
D2KZ12	LOC_OS02G57260.1	3-ketoacyl-CoA thiolase, peroxisomal precursor, putative, expressed, 3-ketoacyl-CoA thiolase	21	21	3	61.9	61.9	7.6	323.31	1.69776	2.04629	2.03706	2.11509	2.08999	1.76732	2.05414	1.74667	2.03953	1.8919	1.98031	1.81902	1.5624	1.54418	1.95486	1.59841	1.58437	1.46474
W5G7Q9	LOC_OS02G57280.1	CBS domain containing membrane protein, putative, expressed, Inosine-5'-monophosphate dehydrogenase	7	7	4	58.5	58.5	40.1	96.259	-4.55943	-1.39332	-1.77661	-1.92324	-0.96072	-0.248184	-1.4204	-0.566971	-0.996565	0.042347	-0.484346	-1.0923	-0.769255	-1.24239	-0.688082	-1.00559	-0.862762	-1.36664
W5GXL9	LOC_OS02G57290.1	cytochrome P450, putative, expressed, LUTEIN DEFICIENT 5, chloroplastic	4	4	4	10	10	10	36.61	-2.98152	-4.1133	-2.85061	-2.89504	-3.03499	-2.73904	-3.63009	-2.27608	-2.49036	-3.32089	-3.06956	-1.84725	-3.71087	-2.31871	-3.35087	-3.02334	-3.76881	-3.13
W5GNF4	LOC_OS02G57510.1	Bet1-like SNARE 1-1, SNARE domain containing protein, putative, expressed	2	2	2	21.7	21.7	21.7	6.628	-2.84918	-4.05147	-1.65595	-4.38394	-3.4635	-4.69157	-2.36761	-2.82392	-2.67184	-2.52507	-2.6075	-2.46023	-3.31753	-2.76345	-2.59061	-4.87004	-3.5033	-3.03677
W5DSB4	LOC_OS02G57540.1	60S ribosomal protein L28-2, 60S ribosomal protein L28-1, putative, expressed	7	3	1	43.5	26.5	5.4	58.643	-0.676809	-0.46674	1.56114	1.37367	-0.563578	-0.5821	0.748032	0.383886	-0.0702934	0.129915	-0.355188	-1.07712	-0.956257	-0.684948	0.122393	0.0411091	-1.05984	-0.959349
W5G6J7	LOC_OS02G57630.1	ubiquitin carboxyl-terminal hydrolase, family 1, putative, expressed, Probable ubiquitin carboxyl-terminal hydrolase ubh-4	3	3	3	25.7	25.7	25.7	38.135	-2.68577	-3.55477	-1.62664	-1.18912	-2.21577	-3.95862	-1.86771	-1.80765	-3.22791	-1.8538	-1.34251	-1.70719	-1.83635	-1.58768	-1.49821	-1.74991	-1.36022	-1.25589
W5G5P6	LOC_OS02G57640.1	RNA-binding protein Nova-1, KH domain containing protein, putative, expressed	10	1	1	46.8	5.7	5.7	6.3181	-3.08632	-3.74893	-4.42409	-1.13307	-3.33484	-2.19813	-0.278992	-0.286533	-4.21112	-4.44262	-0.872503	-1.29837	-2.49197	-1.90381	-2.30661	-4.95373	-3.18286	-3.7177
W5GUW0	LOC_OS02G57640.1	RNA-binding protein Nova-1, KH domain containing protein, putative, expressed	14	14	5	47.9	47.9	15.8	187.26	1.47316	1.50196	2.40061	2.56392	1.56353	1.74817	1.87917	2.26303	1.80341	2.32534	1.63416	1.65491	1.59756	1.64473	2.05024	2.12059	1.01364	1.30103
W5GIE6	LOC_OS02G57670.1	protein L9, ribosomal L9, putative, expressed	20	3	3	64.9	7.3	7.3	38.662	-1.6937	-0.81765	1.10802	0.481274	-1.20625	-1.47048	-0.685387	-0.826281	-0.845718	-0.734598	-1.64303	-1.25679	-2.11836	-2.16548	-1.85193	-0.987833	-2.27281	-1.80471
W5G8J4	LOC_OS02G57670.1	protein L9, ribosomal L9, putative, expressed	20	20	3	62.3	62.3	7	279.44	4.34514	4.51478	5.17797	5.25418	4.22195	4.68702	4.44882	4.70733	4.10471	4.49928	4.037	3.90329	4.04737	4.03502	4.39955	4.32729	3.96391	3.95848
B2B9T8	LOC_OS02G57854.1	vacuolar ATP synthase subunit F, putative, expressed, proton ATPase subunit F	3	3	3	47.7	47.7	47.7	113.46	-0.672426	-0.295013	0.379066	1.05211	-0.142967	0.169445	0.388401	0.19416	-1.86995	-1.16853	0.355167	0.680122	0.544039	-0.815536	0.252851	0.428032	0.73686	0.0547028
W5G5X7	LOC_OS02G58090.1	PSP domain containing protein, expressed, Splicing factor 3B subunit 2	8	8	8	21	21	21	63.425	-1.14037	-1.24529	-0.911726	-1.01769	-1.19992	-1.55761	-1.27958	-1.86104	-1.38976	-1.37764	-1.47012	-1.67978	-1.3938	-1.70114	-1.4276	-1.51209	-4.30056	-1.91267
W5GZS3	LOC_OS02G58220.1	RPA2A - Putative single-stranded DNA binding complex subunit 2, expressed, Replication protein A 32 kDa subunit A, Replication protein A 32 kDa subunit A	2	2	2	14.4	14.4	14.4	55.93	-4.12146	-1.07077	-3.33627	-1.93742	-1.1948	-1.63285	-1.71016	-1.64917	-4.01569	-4.2644	-1.18315	-1.72427	-1.31527	-1.27352	-0.80125	-1.68978	-1.55799	-1.18473
W5G9C7	LOC_OS02G58340.1	Oligopeptidase A, oligopeptidase, putative, expressed	25	25	6	39.8	39.8	11	115.93	0.247696	0.935398	1.56031	1.28006	1.04236	0.47471	1.01487	0.929911	0.925972	0.125076	0.984777	0.605738	0.899012	0.835436	1.42971	1.12876	0.90037	0.599655
A0A096UME6	LOC_OS02G58510.1	Homoserine kinase, GHMP kinases ATP-binding protein, putative, expressed	4	4	4	12	12	12	31.351	-2.83178	-1.88738	-0.547251	-0.786734	-1.92456	-1.79464	-1.65653	-1.88825	-2.01092	-1.97889	-1.97435	-1.74116	-2.46812	-2.32758	-1.84836	-1.94529	-2.6022	-2.63821
W5GWN7	LOC_OS02G58650.1	No description available.	7	7	7	22.5	22.5	22.5	72.35	0.49099	1.09338	0.240622	0.712669	0.620291	0.667675	0.434143	-0.160049	0.258656	-1.27063	0.436575	0.652967	1.01679	0.91061	0.437132	0.79756	1.0671	0.525646
W5F267	LOC_OS03G01300.1	kDa proline-rich protein, LTPL114 - Protease inhibitor/seed storage/LTP family protein precursor, expressed	2	2	2	27.7	27.7	27.7	11.65	-4.4668	-4.39259	-0.882441	-0.776451	-0.183008	-0.406166	-0.135666	-0.989279	-4.69533	-3.47971	0.511381	-0.286577	-4.61933	-4.14647	-3.28529	-3.97084	-3.70083	-3.88615
W5EUM6	LOC_OS03G01750.1	dual specificity protein phosphatase, putative, expressed, Phosphoglucan phosphatase DSP4, chloroplastic	3	3	3	12.5	12.5	12.5	24.303	-2.92267	-2.78707	-3.66242	-1.09513	-3.06552	-2.44388	-1.42154	-2.06992	-4.05697	-1.92628	-2.14959	-2.10566	-2.10686	-1.89045	-1.83535	-0.80838	-2.81568	-4.56237
W5EFA5	LOC_OS03G01810.1	Putative vacuolar protein sorting-associated protein 24 homolog 2, SNF7 domain containing protein, putative, expressed	4	4	4	28.7	28.7	28.7	39.545	-4.83059	-1.91582	-1.14141	-1.29823	-2.07121	-3.38306	-2.21652	-3.88309	-4.09174	-3.80797	-1.47068	-1.73974	-2.39865	-2.45666	-3.8985	-3.68634	-3.42719	-4.15343
W5EIS4	LOC_OS03G01830.1	DEAD-box ATP-dependent RNA helicase 50, DEAD-box ATP-dependent RNA helicase, putative, expressed, box ATP-dependent RNA helicase 50	4	4	4	10.9	10.9	10.9	23.896	-4.12115	-2.47306	-2.75934	-2.6128	-3.57706	-3.79938	-3.48659	-3.36003	-3.21925	-4.36978	-3.91982	-3.05466	-4.88667	-2.73052	-1.99969	-2.28617	-3.12341	-4.3667
W5AJ54	LOC_OS03G01910.1	Transcription factor BTF3 homolog 4, transcription factor BTF3, putative, expressed	11	7	7	49.7	41.4	41.4	155.21	1.91456	2.43521	0.601444	1.08966	1.45595	1.54392	0.621672	0.734097	0.42544	0.344639	1.04825	1.36004	1.87441	2.01109	1.78403	1.45734	1.62552	1.57341
A0A0C4BJN8	LOC_OS03G01910.1	Transcription factor BTF3 homolog 4, transcription factor BTF3, putative, expressed	12	12	6	68.9	68.9	40.7	191.78	2.77664	3.25625	2.68729	2.78496	2.67055	2.76226	2.86067	2.90476	2.28145	2.58366	2.42638	2.52914	2.72072	2.86673	3.08433	3.06763	3.09011	2.50304
W5F1Q9	LOC_OS03G01920.1	No description available.	5	5	5	22.2	22.2	22.2	18.726	-2.38229	-2.3913	-2.95693	-2.68874	-2.71834	-3.15037	-2.57561	-4.15983	-3.80346	-4.41243	-3.50236	-4.04549	-4.00892	-2.25443	-2.51948	-2.61113	-2.46521	-2.42939
W5E2V0	LOC_OS03G02150.1	adapitin protein, putative, expressed, AP-2 complex subunit alpha	3	3	3	3.6	3.6	3.6	7.657	-3.10535	-2.88766	-2.284	-2.85164	-2.91063	-3.55881	-2.86373	-3.26816	-4.78029	-3.96772	-3.13627	-4.37486	-2.96911	-3.46496	-2.59082	-3.8542	-3.32478	-3.40874
W5EKB8	LOC_OS03G02400.1	nodulin-like protein 1, plastocyanin-like domain containing protein, putative, expressed	4	4	4	38.4	38.4	38.4	27.546	-0.456083	0.416338	0.269598	0.151114	0.00767708	0.768627	0.109573	0.270914	-0.193096	-1.113	0.734953	0.942108	0.148052	-0.296839	0.342669	0.693567	-0.44346	-0.810787
W5EF24	LOC_OS03G02590.2	Peroxisomal membrane protein 11-1, Peroxisomal membrane protein 11-1, peroxisomal biogenesis factor 11, putative, expressed	4	4	4	22.8	22.8	22.8	20.039	-4.29313	-2.65838	-2.03005	-2.21286	-1.75761	-1.56574	-2.08834	-2.11429	-2.18757	-3.46931	-1.93233	-1.32205	-1.18561	-1.49184	-2.05111	-1.55496	-1.39787	-1.31502
C6K7C5	LOC_OS03G02600.1	biosynthesis protein PYRD, chloroplastic, riboflavin biosynthesis protein ribD, putative, expressed	3	3	3	12.4	12.4	12.4	8.017	-3.69994	-2.4768	-2.67951	-2.78383	-3.5049	-3.80568	-3.53527	-2.08509	-2.56016	-3.32224	-2.55223	-2.36916	-2.35264	-2.43787	-1.91347	-2.28964	-2.74998	-4.55381
W5EL07	LOC_OS03G02690.1	Putative 4-hydroxy-tetrahydrodipicolinate reductase 3, chloroplastic, dihydrodipicolinate reductase, putative, expressed	3	3	3	14.4	14.4	14.4	14.343	-4.00047	-3.45858	-3.54618	-4.33913	-2.22641	-4.93551	-1.42037	-2.19337	-1.7618	-1.89878	-1.7114	-1.98687	-2.09315	-1.89914	-2.05041	-5.12487	-3.95294	-3.17893
W5EK90	LOC_OS03G02960.1	nascent polypeptide-associated complex subunit alpha, putative, expressed, polypeptide-associated complex subunit alpha	8	2	1	82.5	32.8	21.9	150.37	2.57952	2.69808	1.47194	1.78109	2.61278	3.16714	-4.6978	-4.11944	-4.06908	-3.30578	-4.20656	-2.48054	2.76539	1.33771	2.52825	2.05323	2.66809	2.20652
W5E3X5	LOC_OS03G02960.1	nascent polypeptide-associated complex subunit alpha, putative, expressed, polypeptide-associated complex subunit alpha	9	9	2	65.9	65.9	19.5	323.31	4.49403	4.75105	4.68469	4.38972	4.69202	4.48391	4.89847	4.29404	4.67527	4.40312	4.75735	4.48771	4.76534	4.37056	4.61162	4.55196	4.32504	4.38786
W5EKS7	LOC_OS03G03020.1	L11 domain containing ribosomal protein, putative, expressed, 50S ribosomal protein L11	10	10	10	42.7	42.7	42.7	323.31	3.98279	4.67387	4.04369	4.78819	4.33217	4.1059	4.19269	4.40842	3.99608	3.37609	4.04286	3.72555	3.64328	4.0506	4.2629	4.09222	4.15697	4.0839
W5ELW7	LOC_OS03G03360.1	ribosomal protein L5, putative, expressed, 50S ribosomal protein L5, chloroplastic, protein L5	16	16	16	78.1	78.1	78.1	323.31	3.17488	3.95566	2.77881	3.28728	3.61685	3.72477	3.8443	3.55573	3.99959	3.19995	3.7051	3.7251	3.79043	3.80797	4.18227	4.0436	3.68465	3.8282
W5E8L0	LOC_OS03G03470.1	Probable spermidine synthase	3	3	1	17.3	17.3	4	30.543	-3.7856	-3.04022	-3.63823	-2.95678	-2.84239	-4.52987	-3.05642	-3.43925	-3.51492	-3.34155	-2.82504	-2.66984	-2.63805	-2.66363	-3.42023	-3.01936	-2.96966	-3.70451
W5E1P3	LOC_OS03G03600.1	Fasciclin-like arabinogalactan protein 8, fasciclin-like arabinogalactan protein, putative, expressed	1	1	1	15.1	15.1	15.1	1.6419	-3.11306	-2.07914	-4.7023	-3.58694	-2.32376	-1.79884	-0.354343	-4.51664	-1.62576	-1.51179	-1.50353	-2.80151	-3.59908	-3.85203	-3.49748	-3.4204	-2.29299	-2.50565
Q06IA4	LOC_OS03G03600.1	Fasciclin-like arabinogalactan protein 8, fasciclin-like arabinogalactan protein, putative, expressed	5	5	5	17.6	17.6	17.6	29.512	-2.2804	-1.7774	-1.62517	-0.734186	-4.59658	-4.61045	-0.774437	-0.859364	0.86215	-4.52162	-0.358616	-0.20443	-4.61773	-1.57691	-3.7538	-1.41181	-3.93244	-4.03366
W5EHP7	LOC_OS03G03720.1	glyceraldehyde-3-phosphate dehydrogenase, putative, expressed, Glyceraldehyde 3-phosphate dehydrogenase	13	1	1	45.2	11	11	82.324	-3.66752	-3.73307	-0.20402	1.65064	1.7627	1.98107	-3.63332	-3.29061	-4.25712	-3.66756	-3.80585	-3.6187	2.57597	-2.8136	1.77715	2.25278	-2.78311	1.08398
W5E8C4	LOC_OS03G03720.1	glyceraldehyde-3-phosphate dehydrogenase, putative, expressed, Glyceraldehyde 3-phosphate dehydrogenase	4	1	1	85.5	33.3	33.3	58.683	1.38656	1.71909	-4.44468	0.25452	1.16125	1.86525	0.431671	0.569183	-3.74412	-1.29834	0.274742	0.663616	0.714676	0.877163	1.44636	0.630001	1.93429	1.8733
W5EN32	LOC_OS03G03720.1	glyceraldehyde-3-phosphate dehydrogenase, putative, expressed, Glyceraldehyde 3-phosphate dehydrogenase	6	6	4	87.1	87.1	44.7	231.96	1.51691	1.84736	1.82886	1.89075	1.67784	1.42635	1.80202	1.61662	1.86418	1.95416	1.45574	0.976126	1.62508	1.24509	1.95951	1.61978	1.25363	1.70014
W5E659	LOC_OS03G03720.1	glyceraldehyde-3-phosphate dehydrogenase, putative, expressed, Glyceraldehyde 3-phosphate dehydrogenase	14	11	1	66	55.1	14.7	323.31	4.79226	5.3643	5.39944	5.36817	5.27011	5.27169	5.55221	5.6397	5.35208	5.51721	5.41942	5.06996	5.21398	5.17266	5.59337	5.42427	4.91541	4.76883
W5EGE3	LOC_OS03G03770.1	dehydrogenase [ubiquinone] 1 beta subcomplex subunit 7	5	5	5	47.7	47.7	47.7	21.283	-0.994339	-0.74258	-4.38871	-0.5751	-0.872902	-0.98798	-1.10687	-0.999714	-4.44365	-0.203442	-1.7042	-2.04329	-0.91675	-5.54656	-0.333946	-1.05821	-1.33578	-4.52952
I0AW32	LOC_OS03G03910.1	catalase domain containing protein, expressed, Catalase isozyme	6	2	1	39.8	24.1	8.3	191.39	-0.480511	-0.418947	-0.746815	-1.25575	-0.499538	-0.585646	1.12152	0.845728	-0.489204	-0.288717	0.951574	0.89291	0.00646019	-0.0461082	-0.145187	-0.202574	-3.04922	-0.13512
W5EHG1	LOC_OS03G03910.1	catalase domain containing protein, expressed, Catalase isozyme	19	19	1	56.9	56.9	7.7	323.31	1.54849	1.8067	2.53775	2.68719	1.63789	1.31289	2.26249	1.77832	1.98992	1.66187	2.2316	2.08539	2.46744	2.32518	2.60602	2.2644	2.00646	1.75745
W5EHB8	LOC_OS03G04169.1	ATP phosphoribosyltransferase, chloroplastic, ATP phosphoribosyltransferase, putative, expressed, ATP phosphoribosyltransferase 2, chloroplastic	4	4	4	22.5	22.5	22.5	115.73	-1.35288	-1.1281	-0.658609	-0.88875	-1.13877	-0.833988	-1.40896	-1.07834	-4.66135	-4.7121	-1.26062	-1.09739	-1.56844	-1.39645	-1.47582	-1.35441	-1.30681	-1.42183
W5EMH6	LOC_OS03G04220.1	S-transferase F8, chloroplastic, glutathione S-transferase, putative, expressed	9	9	7	41.5	41.5	35.6	30.725	-1.34821	-1.98382	-1.04692	-1.08419	-1.58077	-1.86862	-1.1265	-1.96349	-1.49229	-4.17701	-2.3398	-2.03529	-1.79014	-3.65825	-1.41895	-1.28665	-2.34688	-1.33945
W5EF26	LOC_OS03G04240.1	S-transferase F8, chloroplastic, glutathione S-transferase, putative, expressed	5	5	4	41.7	41.7	38.1	192.77	-1.7767	-0.518095	-0.561029	-0.65547	-1.4211	-0.647711	-0.751974	-0.974319	-1.58242	-1.1442	-0.899677	-3.85747	-2.06128	-3.74974	-1.35914	-3.03535	-0.30666	-0.87151
W5E7A0	LOC_OS03G04260.1	S-transferase F8, chloroplastic, glutathione S-transferase, putative, expressed	11	2	2	57.8	11.4	11.4	13.353	-3.90862	-3.09745	-3.12529	-2.82735	-3.99248	-1.95991	-2.016	-2.10326	-4.59103	-2.91859	-2.07145	-2.45177	-3.56414	-3.80437	-3.40477	-4.63711	-4.73107	-3.36459
W5EMN3	LOC_OS03G04260.1	S-transferase F8, chloroplastic, glutathione S-transferase, putative, expressed	12	12	3	58.4	58.4	16.8	118.71	-0.112808	0.678059	1.40486	1.53045	0.160034	0.302559	0.775967	0.612446	-0.277672	0.930012	0.349636	0.261419	-1.14885	-0.612055	0.143946	0.0775414	-1.07896	-3.06993
W5E8H4	LOC_OS03G04410.1	Aconitate hydratase, aconitate hydratase protein, putative, expressed	13	12	1	24.9	23	2.6	229.93	1.3339	1.57167	1.23891	1.47651	1.357	1.04416	1.52037	1.0733	1.36589	0.669403	1.59101	1.40639	1.46656	1.21966	1.74833	1.52575	1.06986	1.38911
W5EWY9	LOC_OS03G04460.1	Mitochondrial outer membrane protein porin 6, Mitochondrial outer membrane protein porin 6, outer mitochondrial membrane porin, putative, expressed	2	2	2	9.3	9.3	9.3	4.6079	-4.95936	-2.34698	-3.82086	-3.53798	-2.48872	-3.35547	-2.71823	-3.45102	-2.95363	-4.81902	-2.38018	-2.50062	-4.43379	-3.74263	-2.63352	-2.9768	-2.69105	-2.94595
W5EHC9	LOC_OS03G04960.1	cysteinyl-tRNA synthetase, putative, expressed, Cysteine--tRNA ligase	7	7	1	18.2	18.2	3.3	26.858	-2.77252	-1.45719	-0.18306	-3.02736	-1.56144	-0.828518	-0.873011	-0.780127	-2.57754	-4.56101	-1.81762	-1.9997	-1.74783	-1.96904	-1.02279	-1.91198	-0.827724	-0.253574
W5ELU8	LOC_OS03G05260.1	repeat, PH and SEC7 domain containing protein secG, ankyrin repeat domain containing protein, expressed	3	3	3	40.9	40.9	40.9	34.515	-5.13768	-3.94371	-4.78938	-2.37542	-2.88183	-3.88068	-0.447992	-3.42065	-3.37975	-3.38946	-0.272848	0.449087	-3.0823	1.04673	-0.423796	-2.74213	-4.5728	-3.31445
W5DUQ1	LOC_OS03G05290.1	aquaporin protein, putative, expressed, Aquaporin TIP1-1, Probable aquaporin TIP1-1	3	3	3	29.1	29.1	29.1	37.626	-4.31742	-0.195282	0.163952	-0.373352	-1.21329	0.191599	0.0423775	-0.193197	-4.34948	-0.572239	0.156727	0.162249	-0.579399	0.457933	-0.267027	-0.424295	-0.506144	0.00453758
W5EMB1	LOC_OS03G05730.1	Suppressor protein of bem1/bed5 double mutants, cell division control protein 48 homolog E, putative, expressed	49	49	6	68	68	4.8	323.31	3.73128	4.05577	4.30367	4.5287	4.11105	3.90548	4.33412	4.3835	4.2378	4.35787	4.3487	4.30397	4.00487	4.13242	4.36132	4.57449	3.86351	3.84186
W5E402	LOC_OS03G05806.1	Ribosomal large subunit pseudouridine synthase B, pseudouridine synthase family protein, putative, expressed	11	11	11	27.5	27.5	27.5	44.646	-1.14391	-1.04557	-0.784771	0.343092	-0.784924	-0.645859	-1.2676	-0.659132	-1.75904	-1.21901	-1.78912	-1.9607	-1.44407	-0.973047	-0.856205	-0.858583	-1.17365	-1.23575
W5EKI8	LOC_OS03G06200.1	aminotransferase, putative, expressed, Phosphoserine aminotransferase	14	14	4	56.5	56.5	16.2	273.05	1.45583	1.38113	1.33475	1.64403	1.64457	1.92834	1.3475	1.72118	1.32519	2.15567	1.5054	1.11675	1.58044	1.15965	1.8117	1.37299	1.14299	0.953917
W5E648	LOC_OS03G06220.1	box ATP-dependent RNA helicase 38, DEAD-box ATP-dependent RNA helicase 38, DEAD-box ATP-dependent RNA helicase, putative, expressed	10	10	1	25.5	25.5	3	81.125	-0.774506	-0.0818882	0.72435	-0.205086	0.258427	0.396084	0.245565	0.362692	0.396072	0.624756	0.141283	-0.386421	0.123386	-0.348871	0.128632	-0.068779	-0.0197964	0.0482941
W5E091	LOC_OS03G06230.1	galactose mutarotase-like, putative, expressed	7	7	7	24.8	24.8	24.8	83.999	-0.144985	0	0.38759	0.232609	0.632936	0.14415	0.185352	-0.135983	0.575279	0.566446	-0.252436	-0.506138	0.0286064	-0.281944	0.208494	-0.0172729	-0.15502	-0.720083
W5DWS0	LOC_OS03G06620.1	1,2-dihydroxy-3-keto-5-methylthiopentene dioxygenase 2, 2-dihydroxy-3-keto-5-methylthiopentene dioxygenase, 1,2-dihydroxy-3-keto-5-methylthiopentene dioxygenase protein, putative, expressed	3	3	3	21.2	21.2	21.2	16.088	-1.99214	-1.42443	-1.6108	-2.11721	-2.136	-2.34698	-0.854387	-1.63589	-1.16958	-1.17597	-0.995277	-1.72267	-1.36912	-1.63898	-1.05552	-5.16212	-1.74541	-1.95694
W5DXC6	LOC_OS03G06740.1	Glutathione reductase, glutathione reductase, putative, expressed	18	18	2	55.3	55.3	6.4	135.8	0.831425	0.824881	2.14697	2.01159	0.778109	0.892576	1.24954	1.19378	0.91745	1.0509	0.792496	0.452341	0.802578	1.0884	1.52856	1.48581	0.675512	0.510635
W5FKZ0	LOC_OS03G06960.1	vesicle-associated membrane protein, putative, expressed, Putative vesicle-associated membrane protein 726	6	6	5	38.4	38.4	38.4	22.056	-4.47757	-4.72672	-0.483473	-3.28904	-2.53618	-2.98467	-1.45025	-4.68146	-2.18481	-3.13045	-2.24326	-4.93713	-3.21984	-3.03442	-4.29328	-2.25455	-2.82227	-2.52222
W5EM36	LOC_OS03G07300.1	Ribulose-phosphate 3-epimerase, chloroplastic, ribulose-phosphate 3-epimerase, chloroplast precursor, putative, expressed, Ribulose-phosphate 3-epimerase, chloroplastic	7	7	7	31.1	31.1	31.1	159.07	2.82041	2.73159	2.45642	2.27808	2.93996	2.68472	2.92793	2.67783	2.56176	1.92926	2.45312	2.08767	3.10981	2.83828	3.06834	2.93073	2.84121	2.58044
W5DZN4	LOC_OS03G07570.1	glyoxylate aminotransferase 2 homolog 3, mitochondrial, aminotransferase, putative, expressed	8	8	1	25.3	25.3	3.1	83.093	-3.61549	-1.03089	-0.0518742	-0.967535	-0.970785	-1.0605	-0.551596	-0.573849	-0.857368	-0.711288	-0.901596	-1.39732	-1.25725	-1.60896	-0.740452	-1.05042	-1.15587	-1.73659
W5E6F3	LOC_OS03G07840.1	adenylosuccinate synthetase, chloroplast precursor, putative, expressed, Adenylosuccinate synthetase 1, chloroplastic, Adenylosuccinate synthetase	6	6	1	17.4	17.4	2.8	12.197	-0.544611	-1.04996	-1.79574	-1.44594	-1.54996	-1.53031	-1.1602	-1.40373	-1.45884	-1.9062	-1.17754	-1.37784	-1.14969	-1.26478	-1.07699	-1.10448	-1.42172	-1.35142
W5E1I8	LOC_OS03G07910.1	nitrilase, putative, expressed, Nitrilase and fragile histidine triad fusion protein NitFhit	9	9	9	34.2	34.2	34.2	71.513	-0.943415	-0.313763	0.250824	-0.338173	-0.448816	-0.145203	0.0246258	0.210165	-0.486252	-0.474138	-0.0643387	-0.649927	-0.554678	-1.19253	-0.330084	-0.657598	-0.991484	-3.96565
W5DYL6	LOC_OS03G07960.1	No description available.	9	9	9	51.3	51.3	51.3	67.058	-0.973881	-0.0857964	-0.440937	-0.445604	-1.32463	-1.62874	-0.739479	0.0519753	-0.875765	-1.0936	-0.418716	0.104202	-1.16331	-0.0229969	0.0207405	-0.374474	-1.47541	-0.219904
W5C669	LOC_OS03G08020.1	Elongation factor 1 alpha, elongation factor Tu, putative, expressed, Elongation factor 1-alpha	28	7	3	60.2	22.6	6.8	323.31	1.59618	2.16746	2.84056	3.06782	1.87708	1.73724	2.4205	2.43477	1.91506	2.29498	2.29686	2.50176	2.22829	2.12765	2.63696	2.30255	1.63933	1.48361
Q03033	LOC_OS03G08020.1	Elongation factor 1 alpha, elongation factor Tu, putative, expressed, Elongation factor 1-alpha	30	30	2	62.2	62.2	3.6	323.31	6.09788	6.26854	6.3453	6.63363	6.51225	5.98556	6.41788	6.19404	6.35111	6.56314	6.2929	6.09665	6.30302	6.22991	6.47242	6.36	5.98665	5.9341
W5DZ76	LOC_OS03G08280.1	alpha type-6, peptidase, T1 family, putative, expressed	13	1	1	61.3	9.4	9.4	97.062	-4.31106	-3.80833	-4.22469	-4.8245	-1.89829	-2.7182	-3.30762	-2.40096	-3.19495	-2.64703	-2.66947	-1.59506	-4.00622	-2.32829	-4.89816	-2.9406	-3.73285	-2.95723
W5EMA7	LOC_OS03G08280.1	alpha type-6, peptidase, T1 family, putative, expressed	13	13	1	71.5	71.5	11	257.8	1.32005	1.22958	1.66116	1.29418	1.59925	1.73136	1.29045	1.6105	1.26309	1.73903	1.46751	1.73497	1.15214	1.78946	1.12491	1.62372	1.28606	1.83501
W5EIQ2	LOC_OS03G08360.1	Probable 3-ketoacyl-CoA synthase 2, 3-ketoacyl-CoA synthase 10, putative, expressed	6	6	6	13.9	13.9	13.9	33.874	-1.03398	-1.13309	0.0634651	-1.08378	-0.885124	-0.910477	-0.568464	-0.257906	-0.0536251	-0.547461	-0.527796	-0.854599	-0.669415	-0.84005	-0.452177	-0.328205	-1.06091	-0.833452
W5E2W7	LOC_OS03G08440.1	40S ribosomal protein SA, ribosomal protein S2, putative, expressed	16	16	7	50.6	50.6	29.5	323.31	2.97122	3.26688	3.68996	3.4397	3.05985	3.00459	3.74385	3.63045	3.52999	3.54185	3.55312	3.31896	3.53597	3.32047	3.79046	3.71347	3.00467	2.85218
W5E6T5	LOC_OS03G08450.1	Eukaryotic translation initiation factor 3 subunit K, eukaryotic translation initiation factor 3 subunit K, putative, expressed, factor 3 subunit K	3	3	3	27.6	27.6	27.6	25.195	-3.32415	-4.03132	-2.53152	-2.72941	-2.7017	-4.22171	-3.91971	-2.91749	-3.43598	-4.45326	-3.22368	-3.22927	-5.18055	-3.88311	-3.89794	-3.76603	-4.65785	-4.15424
W5GUP6	LOC_OS03G08480.1	SAP-like protein BP-73, SAP-like protein BP-73, rho termination factor, N-terminal domain containing protein, expressed	7	7	7	19.3	19.3	19.3	38.035	-3.16324	-1.23586	-0.434895	-1.58216	-1.99612	-3.14941	-1.19501	-2.03588	-1.5917	-1.55901	-1.74505	-1.57976	-1.98031	-1.05138	-0.288374	-0.617048	-2.71416	-2.27748
W5DWR8	LOC_OS03G08570.1	Phytoene dehydrogenase, chloroplastic/chromoplastic, amine oxidase, flavin-containing, domain containing protein, expressed, 15-cis-phytoene desaturase, chloroplastic/chromoplastic	10	10	10	22.9	22.9	22.9	31.574	-1.07681	-1.1968	-0.2435	0.183807	-0.480816	-0.406527	-0.440498	-0.452454	-0.816885	-0.682079	-0.647076	-0.771955	-0.651855	-0.944754	-0.343639	-0.733019	-1.43846	-1.37947
W5E315	LOC_OS03G08790.1	ASPARTIC PROTEASE IN GUARD CELL 2, aspartic proteinase nepenthesin precursor, putative, expressed	6	6	6	24.4	24.4	24.4	151.34	1.09831	1.67453	1.27834	1.21108	1.57772	1.21561	2.02815	1.57685	2.22921	1.59693	2.33227	2.09264	1.7252	1.30652	1.57586	1.37884	1.52226	1.35563
W5ELV8	LOC_OS03G08810.1	No description available.	3	3	3	15.3	15.3	15.3	11.632	-2.6083	-4.16191	-1.66363	-1.57019	-2.89162	-2.60196	-4.61853	-3.13593	-2.67791	-3.71705	-3.2194	-3.59028	-5.15464	-3.44731	-3.14964	-3.51755	-4.04379	-3.59088
W5DU94	LOC_OS03G08999.1	Alcohol dehydrogenase class-3, dehydrogenase, putative, expressed	3	3	3	27.4	27.4	27.4	35.875	-1.52141	-1.34665	-2.0306	-1.53846	-1.29731	-1.26634	-1.77956	-1.79509	-2.11981	-1.96181	-1.46802	-1.07325	-1.2902	-1.50965	-1.09886	-1.36319	-1.24771	-2.08148
W5E1J8	LOC_OS03G09870.1	membrane translocase subunit TIM22-3, mitochondrial import inner membrane translocase subunit Tim17, putative, expressed	2	2	2	12.2	12.2	12.2	45.476	-2.94045	-5.72033	-3.53159	-4.2701	-4.36799	-4.40751	-3.7453	-3.57773	-3.86493	-3.29404	-3.0205	-3.78988	-4.06932	-3.11486	-2.95916	-3.45356	-4.35307	-5.43278
W5EJM3	LOC_OS03G10120.1	signalosome complex subunit 4, proteasome subunit, putative, expressed	3	3	3	11.5	11.5	11.5	14.372	-5.00821	-0.563646	-2.72713	-1.12045	-3.73451	-3.82931	-3.06124	-4.50372	-3.79234	-3.98181	-2.58262	-0.80946	-3.90414	-0.619339	-0.543913	-0.65653	-0.49695	-0.676971
W5EJD1	LOC_OS03G10510.1	outer mitochondrial membrane porin, putative, expressed, Mitochondrial outer membrane protein porin 5, membrane protein porin of 34 kDa	21	1	1	89.2	5.1	5.1	11.028	-1.171	-1.02622	-3.5578	-1.15559	-4.342	-1.07992	-3.47516	-4.20469	-4.61034	-4.71791	-4.23858	-5.07902	-4.04802	-3.30188	-3.03124	-3.63674	-3.91095	-4.16847
W5DXN4	LOC_OS03G10510.1	outer mitochondrial membrane porin, putative, expressed, Mitochondrial outer membrane protein porin 5, membrane protein porin of 34 kDa	21	21	1	89.2	89.2	5.1	323.31	3.05982	3.28011	3.46124	3.37358	3.42428	3.65456	3.32296	3.46358	3.13384	3.47844	3.39262	2.93938	3.34064	3.05509	3.29943	3.28944	3.11486	3.13383
W5E0G2	LOC_OS03G11050.1	mannose-1-phosphate guanyltransferase, putative, expressed, Mannose-1-phosphate guanyltransferase	4	4	4	16.2	16.2	16.2	5.6966	-3.28758	-1.55987	-1.9969	-1.73934	-3.05333	-2.95874	-0.633141	-0.888376	-1.82568	-3.46808	-1.8253	-1.09462	-1.42822	-2.78193	-0.99728	-1.57063	-5.01653	-3.8653
W5DZ32	LOC_OS03G11060.1	MFP1 attachment factor 1, putative, expressed, WPP domain-containing protein	3	3	3	21.6	21.6	21.6	18.183	-3.6037	-2.08363	-1.39331	-1.75929	-3.64939	-1.89642	-2.14068	-2.51613	-2.23333	-2.36462	-2.9418	-3.24634	-2.15974	-2.40821	-1.90688	-2.12407	-2.40121	-3.26556
W5E6D1	LOC_OS03G11120.1	methionyl-tRNA synthetase, putative, expressed, Methionine--tRNA ligase	9	9	1	20.5	20.5	2.3	38.183	-3.34629	-2.64917	-0.80427	-0.806734	-1.58646	-2.66512	-1.96062	-1.62854	-3.87868	-1.639	-1.80015	-2.08828	-2.12795	-2.29612	-1.71984	-1.83075	-3.32629	-4.5393
W5ENG0	LOC_OS03G11220.1	keratin, type I cytoskeletal 9, putative, expressed	7	7	7	21.2	21.2	21.2	24.044	-1.8329	-1.20021	-0.330477	-0.0610924	-2.5803	-2.22795	-0.939999	-0.875193	-2.16635	-1.21205	-2.02237	-1.63234	-1.75619	-1.68443	-1.22208	-0.539942	-2.58032	-2.77029
W5EGR3	LOC_OS03G11230.1	No description available.	4	4	4	26.4	26.4	26.4	29.683	-3.34593	-1.68492	-2.41824	-3.63237	-2.20327	-3.50846	-2.41791	-3.50611	-5.14116	-2.66852	-2.10163	-3.53402	-0.761517	-1.06383	-1.36623	-3.86755	-0.71903	-0.652588
W5E8I4	LOC_OS03G11410.1	processing peptidase subunit beta, mitochondrial-processing peptidase subunit, mitochondrial precursor, putative, expressed	13	13	13	38.5	38.5	38.5	38.693	-0.692577	-0.601784	-0.224859	-0.119858	-1.17307	-0.437729	-0.191824	-0.585945	0.389925	-0.614725	0.0698757	-0.228552	0.147871	-0.503786	0.285343	0.291925	-0.615307	-0.493666
A4K4Z1	LOC_OS03G11970.1	Tubulin alpha, tubulin%2FFtsZ domain containing protein, putative, expressed	13	2	2	35	6.5	6.5	53.065	-0.251505	1.19892	-0.43668	-0.223637	-0.202211	0.938107	0.870512	0.819166	-0.500206	-1.31862	1.41727	1.51857	1.46869	0.96637	0.561089	-3.86655	1.22677	1.62055
W5GIY7	LOC_OS03G12000.1	box ATP-dependent RNA helicase 47, mitochondrial, DEAD-box ATP-dependent RNA helicase 47B, DEAD-box ATP-dependent RNA helicase, putative, expressed	8	8	8	26	26	26	82.937	-0.150679	0.619469	-2.14284	-0.727385	0.17075	0.0770893	-0.2178	-0.506641	-1.75438	-0.81901	-0.394318	-0.161558	-0.0423603	0.380196	-0.762539	-0.388441	0.789696	-0.361372
W5DXJ3	LOC_OS03G12020.1	protein L15, 50S ribosomal protein L15, chloroplast precursor, putative, expressed	25	25	6	52.1	52.1	16.2	323.31	3.86815	4.45823	4.9364	5.1794	3.92384	4.13514	4.80917	4.86555	4.48278	4.69307	4.3869	4.15111	4.2901	4.32092	4.88835	4.77279	3.86308	3.84125
W5DW82	LOC_OS03G12250.1	BRASSINOSTEROID INSENSITIVE 1-associated receptor kinase 1, atypical receptor-like kinase MARK, putative, expressed	2	2	2	8.6	8.6	8.6	15.025	-4.03651	-3.19961	-3.35203	-3.45082	-2.06672	-2.59386	-3.85657	-2.57648	-3.99391	-3.5718	-3.26892	-2.82127	-4.11477	-2.14066	-5.5882	-3.05046	-1.97008	-1.95457
Q6RUJ2	LOC_OS03G12290.1	Glutamine synthetase cytosolic isozyme 1-2, glutamine synthetase, catalytic domain containing protein, expressed, Glutamine synthetase	6	5	5	23.7	15	15	26.731	-3.71275	-3.63124	-1.56536	-1.52143	-3.55179	-3.1663	-2.265	-2.34549	-3.49512	-3.65202	-2.4703	-2.8844	-2.48063	-2.61253	-2.37767	-2.40023	-3.83022	-5.14364
H6UV51	LOC_OS03G12500.1	Allene oxide synthase, chloroplastic, cytochrome P450, putative, expressed, Allene oxide synthase 2	19	19	2	42.6	42.6	4.6	89.201	1.65856	1.77938	2.52343	2.54931	2.30455	2.43139	0.85718	0.745714	1.06665	1.08005	0.645359	0.811769	2.09384	2.45176	2.34375	2.31291	1.56658	2.00873
W5E2L4	LOC_OS03G12590.1	coatomer subunit gamma-1, putative, expressed, Coatomer subunit gamma-1, Coatomer subunit gamma	7	5	5	12.3	10	10	118.44	-2.71184	-0.304491	-2.25764	-1.43025	-0.72176	-0.923393	-0.457642	-0.440405	-2.5819	-2.88819	0.126459	0.86718	-0.780113	0.00125885	-0.661592	-0.644867	0.307497	0.130583
W5EFU7	LOC_OS03G13220.1	induced degradation protein 8 homolog	5	5	4	50	50	44.1	15.424	-1.13588	-0.455988	-1.99856	-2.16746	-1.2392	-1.68236	-2.66967	-1.34077	-2.6691	-3.34682	-1.36693	-0.888752	-1.37283	-0.673223	-1.06627	-1.48372	-1.3543	-2.77313
W5EET1	LOC_OS03G13380.1	transmembrane 9 superfamily member, putative, expressed, phagocytic receptor 1b	7	7	6	9.3	9.3	8.2	11.322	-2.88969	-4.91713	-1.11188	-0.918688	-2.93462	-4.59044	-3.97741	-1.62803	-1.83469	-4.29393	-2.91315	-2.00453	-4.4494	-2.06436	-1.59558	-1.70489	-3.44467	-3.22541
W5DXF3	LOC_OS03G13730.1	translocase of chloroplast 34, putative, expressed, Translocase of chloroplast 34, chloroplastic	6	6	6	24.5	24.5	24.5	17.67	-1.33825	-4.32347	-0.685181	-1.18375	-3.40393	-2.12691	-1.26414	-1.63828	-1.95094	-3.94049	-1.87045	-1.95524	-1.63338	-1.75673	-1.35416	-1.22013	-2.29212	-1.53093
W5EH10	LOC_OS03G13800.1	13 kDa ribonucleoprotein-associated protein, ribosomal protein L7Ae, putative, expressed	8	8	8	76.6	76.6	76.6	323.31	1.24316	2.22689	1.635	1.88345	2.27149	2.48508	1.57781	2.30215	-0.264334	0.576883	2.22126	2.75698	2.41834	2.51563	1.75326	1.63783	2.78333	2.75921
W5EGF1	LOC_OS03G13970.1	26S proteasome non-ATPase regulatory subunit 4, putative, expressed	13	13	13	43.1	43.1	43.1	323.31	1.85093	2.30835	1.9788	1.96195	2.25821	2.17252	2.20244	2.34281	1.29093	1.91175	2.23269	2.11376	2.25913	1.89772	2.1443	1.91217	2.13936	1.82733
W5EFC4	LOC_OS03G14040.1	disulfide-isomerase LQY1	3	3	3	39.9	39.9	39.9	68.92	-4.8955	-1.91763	-0.948889	-0.70435	-5.65997	-1.861	-1.21671	-0.477779	-4.06593	-3.0589	-1.611	-1.69133	-2.00962	-4.21454	-1.82542	-1.60671	-5.96888	-2.83255
W5DX69	LOC_OS03G14250.1	plant protein of unknown function DUF869 domain containing protein, expressed, Filament-like plant protein 6	7	7	7	9.6	9.6	9.6	10.956	-3.12237	-3.13443	-3.34	-3.57957	-3.2639	-2.85503	-3.1388	-4.91555	-3.90975	-3.96077	-3.1729	-3.47371	-3.54261	-3.37596	-4.31641	-3.14697	-3.43487	-3.66025
W5DYV0	LOC_OS03G14260.1	guanine nucleotide exchange family protein, putative, expressed, inhibited guanine nucleotide-exchange protein	4	4	1	2.9	2.9	0.6	77.216	-1.28822	-3.50793	-3.36925	-2.64675	-0.397837	-0.661745	-0.677143	-1.06053	-3.40964	-2.718	-0.956423	-0.417114	-0.48872	0.0192604	-1.21328	-1.19122	0.360781	-0.680048
W5EEZ1	LOC_OS03G14280.1	ATP-dependent Clp protease ATP-binding subunit, putative, expressed, Clp protease-related protein At4g12060, chloroplastic	13	2	2	53.3	8.3	8.3	5.7831	-1.95661	-1.2889	-1.68481	-1.50197	-3.05541	-3.39821	-2.96004	-2.79482	-3.02126	-3.10281	-5.34528	-3.75653	-3.02575	-3.99934	-2.40448	-2.68831	-3.04786	-3.92759
W5DYM3	LOC_OS03G14280.1	ATP-dependent Clp protease ATP-binding subunit, putative, expressed, Clp protease-related protein At4g12060, chloroplastic	13	13	2	52.4	52.4	7.4	234.68	2.17915	2.42755	2.32364	2.4057	2.58299	2.46858	2.59501	2.60106	2.14159	2.22123	2.33908	2.0264	2.55406	2.59002	2.72898	2.57007	2.1627	2.11822
W5EGC1	LOC_OS03G14510.1	immature colon carcinoma transcript 1 protein precursor, putative, expressed, hydrolase ICT1, mitochondrial	4	4	4	22.9	22.9	22.9	8.3984	-2.5021	-1.86623	-1.81251	-1.86035	-4.62642	-3.29374	-1.6532	-1.87582	-4.16177	-3.89331	-1.68511	-2.29922	-2.08142	-4.37981	-3.03062	-1.52504	-3.2821	-4.0567
W5EGK9	LOC_OS03G14590.1	calcium-binding EF hand family protein, putative, expressed	1	1	1	6.5	6.5	6.5	7.1941	-4.57875	-2.79133	-4.71884	-3.34507	-2.83833	-2.52947	-2.3066	-4.16148	-2.59763	-3.4475	-2.43943	-1.27201	-1.54041	-3.69137	-3.901	-2.08281	-4.03517	-2.86057
W5DY15	LOC_OS03G14690.1	116 kDa subunit a isoform, vacuolar ATP synthase 98 kDa subunit, putative, expressed	7	7	6	13.2	13.2	11.8	124.77	0.695427	0.460279	-0.0263882	-0.112028	1.46479	0.682318	0.903959	0.703684	0.278973	0.161089	1.02861	1.55065	1.65775	1.65539	1.361	1.1702	1.30559	0.940001
W5EK32	LOC_OS03G14980.1	Topless-related protein 4, lissencephaly type-1-like homology motif, putative, expressed	7	7	4	12.8	12.8	9	158.01	-1.3877	-0.645277	-2.00561	-1.49648	-0.629387	-0.847675	-1.10836	-1.27683	-4.32764	-1.19767	-0.667158	-0.99477	-4.36856	-0.434763	-0.324108	-1.03003	-0.746861	-3.34751
W5E7H1	LOC_OS03G14990.1	chorismate synthase 2, chloroplast precursor, putative, expressed, Chorismate synthase	7	7	7	30.5	30.5	30.5	107.28	-1.02386	-0.638678	-1.55369	-0.239351	-0.492521	-1.17864	-0.135792	-0.695292	-3.30601	-0.337257	-0.0518608	-0.592167	-0.37092	-0.0761623	-0.480579	-0.94459	-0.414591	-0.601177
W5DZH8	LOC_OS03G15020.1	Beta-galactosidase, beta-galactosidase precursor, putative, expressed, Beta-galactosidase 6	4	4	4	8.1	8.1	8.1	20.738	-3.01379	-0.977829	-1.87805	-1.72141	-1.32468	-2.92259	-1.0127	-1.50489	-2.38098	-4.17378	-0.779041	-3.94871	-1.22094	-1.21002	-1.08563	-1.26288	-0.396793	-3.62574
W5EM56	LOC_OS03G15050.1	phosphoenolpyruvate carboxykinase, putative, expressed, Phosphoenolpyruvate carboxykinase	17	17	16	40.5	40.5	39.1	210.41	1.04968	1.26625	1.38057	0.760578	1.6238	0.764027	1.36234	0.964336	0.966494	0.00173187	1.24656	1.26767	1.47776	1.21676	1.24818	1.26719	1.18665	1.07985
W5E0V4	LOC_OS03G15870.1	ribosomal protein L4, putative, expressed, protein L4	12	12	1	50.6	50.6	5.1	296.52	3.43098	4.10469	4.10128	4.43587	3.58326	3.7817	3.87331	4.17427	3.92225	4.00963	3.65959	3.96998	3.6888	4.14563	4.15358	4.19726	3.54512	3.71624
W5EJS5	LOC_OS03G15920.1	No description available.	8	8	8	66.7	66.7	66.7	179.71	0.909048	1.39171	2.16447	1.48394	0.864838	1.31358	2.68205	2.5924	3.27012	3.29128	2.79671	2.15827	1.41709	1.14806	1.52355	1.33687	0.798929	0.530313
W5DY43	LOC_OS03G15950.1	enolase, putative, expressed, Cytosolic enolase 3	5	5	5	19.7	19.7	19.7	31.208	-4.81012	-3.44575	-3.43059	-3.55807	-4.81364	-3.62084	-3.35861	-3.35505	-2.90968	-2.94249	-2.93499	-3.276	-3.57302	-3.09838	-3.36001	-3.68962	-3.55668	-4.69548
W5E6E0	LOC_OS03G16050.1	Fructose-1,6-bisphosphatase, chloroplastic, fructose-1,6-bisphosphatase, putative, expressed, Fructose-1,6-bisphosphatase class 1	21	1	0	46.9	3.9	0	26.099	-3.70086	-1.84507	-1.63941	-1.69414	-2.02246	-4.58582	-1.6416	-1.31199	-4.27752	-4.43962	-4.13689	-3.36681	-4.29138	-3.43667	-3.54254	-3.42909	-4.68065	-3.807
W5EG56	LOC_OS03G16050.1	Fructose-1,6-bisphosphatase, chloroplastic, fructose-1,6-bisphosphatase, putative, expressed, Fructose-1,6-bisphosphatase class 1	21	2	2	46.9	6.1	6.1	25.414	-1.47884	-0.40531	-0.809078	-1.24774	-3.33505	-4.24212	-3.01153	-3.18654	-4.01492	-4.20024	-3.38198	-4.37827	-3.85598	-3.58127	-0.692976	-0.85615	-2.8962	-5.06953
W5EAE9	LOC_OS03G16050.1	Fructose-1,6-bisphosphatase, chloroplastic, fructose-1,6-bisphosphatase, putative, expressed, Fructose-1,6-bisphosphatase class 1	22	22	2	58.1	58.1	4.5	323.31	3.61905	3.8406	4.2777	4.01693	3.86753	3.64288	4.17809	3.78041	3.94259	4.13815	4.09107	3.67591	3.91613	3.56858	4.15954	3.99454	3.49368	3.15626
W5E306	LOC_OS03G16150.1	mannose-1-phosphate guanyltransferase, putative, expressed, Probable mannose-1-phosphate guanylyltransferase 1, Probable mannose-1-phosphate guanylyltransferase 2	5	5	3	21.9	21.9	15.8	61.676	-3.44631	-0.240692	-1.4032	-0.439953	-0.831238	0.205471	0.0600243	0.409016	-3.52572	-1.29296	0.32225	-0.147802	-0.469555	-0.250689	0.0589466	-0.225471	-0.433813	-0.0900536
W5DYX2	LOC_OS03G16440.1	Protein TOC75, chloroplastic, outer membrane protein, OMP85 family, putative, expressed, Protein TOC75, chloroplastic	19	19	19	35.4	35.4	35.4	238.43	0.683027	1.02051	0.795418	0.526627	1.37731	1.16332	1.03072	1.06821	1.01136	1.00821	0.987478	0.539944	1.21163	0.68836	1.30741	0.842745	1.05987	0.802767
W5DZS3	LOC_OS03G16800.1	clathrin assembly protein, putative, expressed, Probable clathrin assembly protein At4g32285	4	4	4	8.7	8.7	8.7	7.1087	-3.37264	-2.8787	-2.79018	-2.74011	-3.8565	-2.93242	-2.14433	-2.20604	-4.20573	-3.28088	-1.84881	-2.00342	-2.28684	-3.55005	-4.06329	-2.22656	-2.59949	-3.92662
W5DZG0	LOC_OS03G16860.1	DnaK family protein, putative, expressed, protein DnaK	35	15	8	61.8	33.2	11.1	317.95	2.65796	2.78139	2.53161	2.38943	3.29893	3.45301	2.71629	3.06508	2.00951	2.62391	2.89647	3.14402	2.92592	3.51558	2.87453	2.58134	3.29063	3.02671
W5EM63	LOC_OS03G16940.1	glyoxalase family protein, putative, expressed	8	8	4	74.6	74.6	39.9	40.725	0.210958	0.260918	0.257996	0.487202	-0.141621	-0.28351	-1.26585	-3.76907	-4.18723	-4.73189	-1.35407	-0.740496	-0.194113	-0.725994	-0.546316	-0.409185	-0.742031	-0.790436
W5E3F6	LOC_OS03G16950.1	rich repeat secretory protein, cysteine-rich repeat secretory protein 55 precursor, putative, expressed	2	2	2	8.4	8.4	8.4	3.7122	-2.74701	-4.6294	-4.44063	-2.83025	-3.38957	-3.75179	-4.05488	-2.91142	-2.97843	-3.52797	-2.48322	-3.13733	-2.7975	-3.94451	-3.51913	-4.31339	-4.18857	-3.0344
W5DZS4	LOC_OS03G16980.1	glucuronic acid decarboxylase 1, NAD dependent epimerase/dehydratase family domain containing protein, expressed	19	19	18	67.8	67.8	65.5	323.31	3.59373	4.24851	3.07071	3.75401	4.12322	3.72429	4.22047	4.26222	4.20896	3.91153	4.47865	4.43012	4.40125	4.36206	4.45056	4.14103	4.2344	4.00815
W5EIL1	LOC_OS03G17000.2	Probable rhamnose biosynthetic enzyme 3, NAD dependent epimerase/dehydratase family domain containing protein, expressed	12	12	10	25.6	25.6	22.5	37.918	-1.56431	-0.947603	-1.04339	-1.08798	-0.562054	-1.08056	-0.274256	-0.367146	-0.450804	-1.08079	-0.0625496	-0.496761	-0.807871	-0.209223	-0.280001	-0.312439	-1.03192	-1.56295
W5DW24	LOC_OS03G17010.1	RNA recognition motif containing protein, putative, expressed, Aly/REF export factor 2	8	8	1	28.2	28.2	5.7	315.77	1.76934	1.84799	1.47967	1.12289	1.79522	1.89145	1.5832	1.97783	1.35345	1.67101	1.67843	1.65485	1.31151	1.68147	1.36142	1.32298	1.66208	1.82385
W5DXY3	LOC_OS03G17070.1	ATP synthase B chain, chloroplast precursor, putative, expressed, ATP synthase B' chain, cyanelle	15	15	15	45.5	45.5	45.5	323.31	3.49718	4.07571	3.88783	4.31326	4.07101	4.25132	3.94986	3.99655	3.21043	2.89619	3.95816	4.3507	4.00009	4.52633	4.36555	4.30625	3.90359	4.02741
W5E8A1	LOC_OS03G17120.1	Arginine biosynthesis bifunctional protein ArgJ, chloroplastic, arginine biosynthesis bifunctional protein argJ 1, putative, expressed, protein ArgJ, chloroplastic	4	1	1	16.9	4.6	4.6	33.714	-2.35615	-4.42632	-3.22922	-3.92307	-4.62893	-3.8639	-3.90219	-2.83548	-4.97742	-4.27203	-3.59515	-3.74951	-3.80081	-2.43722	-4.61914	-4.29707	-2.79899	-2.93148
W5DXQ2	LOC_OS03G17120.1	Arginine biosynthesis bifunctional protein ArgJ, chloroplastic, arginine biosynthesis bifunctional protein argJ 1, putative, expressed, protein ArgJ, chloroplastic	4	4	1	15.8	15.8	4.3	130.65	-0.904736	-0.135206	-0.715981	-1.0988	-0.773262	-0.960794	0.276464	-0.104467	0.00735092	-0.817879	0.252007	-0.0762234	-0.376471	-0.222914	-0.725471	-0.833992	-0.482084	-3.67879
W5E031	LOC_OS03G17470.1	IN2-1 homolog B, IN2-1 protein, putative, expressed, Protein IN2-1 homolog B	13	3	3	48.3	11	11	7.6455	-4.26657	-3.57809	-4.13565	-3.83926	-4.07106	-3.62387	-3.84829	-3.49145	-3.37756	-3.32042	-3.65726	-4.01883	-2.4287	-2.42078	-2.61768	-2.53023	-2.19714	-4.3532
W5E4T0	LOC_OS03G17470.1	IN2-1 homolog B, IN2-1 protein, putative, expressed, Protein IN2-1 homolog B	12	8	2	43.2	32.6	11.9	105.2	-1.2613	-0.289434	-0.959066	-0.392286	-0.227156	-0.675743	-0.464399	-0.0774574	-0.678703	-0.95112	0.0406246	0.0228539	-0.179483	-0.112726	-0.758152	-0.603477	0.583807	-0.0697346
W5E8I6	LOC_OS03G17470.1	IN2-1 homolog B, IN2-1 protein, putative, expressed, Protein IN2-1 homolog B	13	13	3	54.6	54.6	16.6	68.942	-0.199083	0.245447	1.29163	0.811949	0.0802383	-0.173853	0.594131	0.296007	0.398205	-0.0422897	0.292326	0.445679	1.21709	1.10708	1.53764	1.33932	0.787842	0.950304
W5E6U7	LOC_OS03G17580.1	protein L10, chloroplastic, ribosomal protein L10, putative, expressed	19	2	2	78.2	9.5	9.5	2.8636	-3.79283	-2.42614	1.95407	-0.208229	-1.03135	-0.984934	-3.16344	-0.14254	-0.337164	-0.185102	-0.510633	-0.714827	-3.51312	-4.39182	-0.403015	-0.498131	-1.30543	-4.01724
W5ELZ7	LOC_OS03G17580.1	protein L10, chloroplastic, ribosomal protein L10, putative, expressed	19	19	2	78.2	78.2	9.1	323.31	3.32478	3.73085	3.58237	3.62507	3.77147	3.13529	3.91003	3.46758	2.58101	2.53483	3.57842	3.52872	3.94591	4.09442	4.131	3.96238	4.03375	3.68953
W5EH55	LOC_OS03G17600.1	Thioredoxin-like protein AAED1, chloroplastic	4	4	1	22	22	5	11.639	-3.1181	-2.74814	-2.01205	-2.58461	-2.81457	-3.49076	-2.7174	-2.8157	-3.57514	-4.12149	-2.87307	-2.88638	-2.67932	-4.38167	-2.3593	-2.73849	-2.59832	-3.0803
W5DYW7	LOC_OS03G17690.1	OsAPx1 - Cytosolic Ascorbate Peroxidase encoding gene 1-8, expressed, ascorbate peroxidase 1, cytosolic, L-ascorbate peroxidase 1, cytosolic	18	2	0	68.4	9.6	0	110.77	0.644878	1.45059	-0.107527	0.243656	-0.384541	0.0584297	1.10947	1.34466	0.118687	0.187426	1.03734	2.04441	1.48458	1.65449	-4.65928	2.06685	1.81039	1.6275
W5EJK0	LOC_OS03G17690.1	OsAPx1 - Cytosolic Ascorbate Peroxidase encoding gene 1-8, expressed, ascorbate peroxidase 1, cytosolic, L-ascorbate peroxidase 1, cytosolic	19	19	3	84.4	84.4	25.6	323.31	3.60268	4.00796	4.58701	4.28047	3.6659	3.46994	4.05225	4.34799	3.56295	3.93444	3.90142	3.68262	4.00543	4.06566	4.50898	4.75313	3.71728	3.61959
W5E4Q8	LOC_OS03G17730.1	P-protein, putative, expressed, Arogenate dehydratase/prephenate dehydratase 2, chloroplastic	2	2	1	17.2	17.2	11.8	29.757	-5.13693	-2.89894	-3.934	-5.06346	-2.12556	-3.37778	-2.89162	-2.78749	-4.47757	-5.30799	-2.36296	-1.44829	-2.63483	-3.52425	-2.63656	-2.60233	-3.84965	-3.89161
W5DZM8	LOC_OS03G18180.1	Ran-binding protein 1 homolog c, ranBP1 domain containing protein, expressed	10	10	1	59.4	59.4	5.8	225.45	1.04963	1.59131	1.66806	1.6085	1.11658	1.16604	1.56594	1.67193	1.02522	1.14879	1.02367	0.868696	1.42583	1.15138	1.77481	1.57457	1.15475	1.00536
W5C7J3	LOC_OS03G18510.1	Eukaryotic translation initiation factor 2 subunit 1, expressed protein	5	5	5	26.6	26.6	26.6	59.896	-4.1218	-0.701506	-1.51424	-1.29285	-4.35124	-1.94225	-0.573624	-1.46873	-0.605728	0.366446	-0.347544	-1.07025	-1.28514	-1.24542	-1.39392	-1.10611	-1.81637	-1.76313
W5A838	LOC_OS03G18570.1	40S ribosomal protein S7, 40S ribosomal protein S7, putative, expressed	11	8	8	53.6	44.3	44.3	170.93	0.901417	1.40901	0.945589	1.17989	0.88134	1.05961	0.964493	1.04457	0.426682	0.0627327	0.892731	1.43446	0.872429	1.12146	1.29535	1.28365	0.913561	0.815235
Q5I7K2	LOC_OS03G18570.1	40S ribosomal protein S7, 40S ribosomal protein S7, putative, expressed	12	12	9	56.2	56.2	46.9	302.37	3.22699	3.49091	3.45312	3.74997	3.55646	3.86485	3.3127	3.80057	2.72366	3.14341	3.20262	2.69016	3.16016	3.50017	3.78076	3.69816	3.29852	3.29235
W5E734	LOC_OS03G18590.1	Polyketide biosynthesis malonyl CoA-acyl carrier protein transacylase PksC, malonyl CoA-acyl carrier protein transacylase, mitochondrial precursor, putative, expressed	12	12	1	50	50	3.7	219.01	0.547438	1.01403	0.435812	0.428476	0.301794	0.234756	1.46525	1.2417	1.18443	0.881596	1.76886	1.60411	0.907799	1.1131	1.22881	1.1248	0.847553	0.605066
W5EM06	LOC_OS03G18810.1	Probable LL-diaminopimelate aminotransferase, chloroplastic, aminotransferase, classes I and II, domain containing protein, expressed, LL-diaminopimelate aminotransferase	17	17	7	55.3	55.3	26.5	195.98	0.892738	1.32782	1.34532	1.61605	1.2472	1.1945	1.3631	1.49211	1.37289	1.046	1.37976	1.20653	1.34044	1.02437	1.69878	1.76806	1.50113	1.09068
W5C1B9	LOC_OS03G18850.1	allergen Car b 1 isoform, pathogenesis-related Bet v I family protein, putative, expressed	3	3	3	35	35	35	28.023	-3.99448	-1.73134	-2.28692	-2.77187	-2.06397	-3.82201	-2.52898	-4.35551	-4.44472	-4.60673	-3.08737	-3.52401	-1.6462	-4.33988	-5.14141	-3.44008	-3.66363	-2.06937
W5EGI9	LOC_OS03G19240.1	Acetate/butyrate--CoA ligase AAE7, peroxisomal, AMP-binding enzyme, putative, expressed	2	2	1	6.1	6.1	2.7	28.747	-4.15487	-4.24584	-3.61843	-2.7898	-3.90668	-2.78199	-4.35481	-3.07544	-3.83837	-5.27608	-3.38574	-3.11454	-2.79128	-2.75653	-2.68895	-5.42969	-2.93438	-4.32245
W5EHW4	LOC_OS03G19280.1	argininosuccinate lyase, putative, expressed, Argininosuccinate lyase	12	12	12	37	37	37	157.18	-1.35534	-0.10107	-1.09351	-0.411915	-0.157658	-0.970156	0.802912	0.644115	-1.14238	-0.575722	1.78146	2.20542	1.0455	1.49889	0.806894	0.527411	1.15163	-0.0456314
W5DXI6	LOC_OS03G19410.1	Probable glutamyl endopeptidase, chloroplastic, OsPOP7 - Putative Prolyl Oligopeptidase homologue, expressed, Probable glutamyl endopeptidase, chloroplastic	6	6	6	10.4	10.4	10.4	110.73	-3.06834	-3.63935	-2.01951	-4.3103	-2.43378	-3.56031	-3.36149	-3.33968	-2.86093	-4.59578	-1.86334	-3.23829	-3.74184	-3.14137	-3.37932	-3.63857	-3.36777	-3.51331
W5EJA6	LOC_OS03G19510.1	protease proteolytic subunit, OsClp4 - Putative Clp protease homologue, expressed	8	8	1	43.3	43.3	4.3	134.44	1.12657	1.70575	1.80447	1.5489	1.8728	1.97185	1.46083	1.28152	0.981012	1.14942	1.16381	0.697784	0.882353	0.548117	1.64242	1.01412	1.43347	1.12482
W5E2Q3	LOC_OS03G19760.1	NHL repeat-containing protein 2, HAD-superfamily hydrolase, subfamily IA, variant 3 containing protein, expressed	9	9	0	24.8	24.8	0	323.31	2.4044	2.96354	1.7225	2.08523	2.88371	2.46799	2.82171	2.99171	1.68557	1.96609	3.30319	3.58524	2.67353	3.24247	2.42226	2.2021	3.02623	3.0375
W5E0M1	LOC_OS03G19890.1	NADH dehydrogenase 1 alpha subcomplex subunit 5, putative, expressed, Probable NADH dehydrogenase [ubiquinone] 1 alpha subcomplex subunit 5, mitochondrial	9	3	3	52.6	13.9	13.9	11.858	-3.7704	-1.62997	-2.33908	-4.19258	-1.98787	-3.84339	-4.22192	-3.96633	-4.76858	-4.07191	-3.86851	-3.55948	-4.27032	-4.56004	-3.41801	-2.35221	-2.87171	-3.426
W5E2T7	LOC_OS03G19890.1	NADH dehydrogenase 1 alpha subcomplex subunit 5, putative, expressed, Probable NADH dehydrogenase [ubiquinone] 1 alpha subcomplex subunit 5, mitochondrial	10	10	4	60.4	60.4	25.2	159.61	1.48696	1.8272	1.6277	1.54399	1.53518	1.42693	1.51519	1.49891	0.960375	1.36099	1.22735	0.798018	1.76716	1.51442	1.62851	1.90242	1.34367	1.55809
W5EL01	LOC_OS03G19930.1	Adenylosuccinate lyase, adenylosuccinate lyase, putative, expressed	4	4	4	12.1	12.1	12.1	15.12	-4.43539	-2.97321	-3.92559	-1.75604	-3.76413	-3.45182	-3.03863	-0.802952	-3.96656	-1.37151	-3.05326	-1.39573	-3.93553	-1.50481	-3.88748	-3.63145	-3.27093	-1.72023
W5GDZ4	LOC_OS03G19990.1	Protein TolB, WD40-like Beta Propeller Repeat family protein, expressed	5	4	4	11	9.7	9.7	17.576	-3.10941	-2.43773	-4.91604	-3.83212	-4.3845	-4.09881	-2.32602	-1.65503	-4.00004	-3.40876	-2.02085	-2.49693	-3.45278	-2.63663	-3.97751	-3.49613	-4.30476	-2.76304
W5EJA4	LOC_OS03G20010.1	nifU, putative, expressed, NifU-like protein 1, chloroplastic	4	4	4	34.7	34.7	34.7	48.251	-0.393263	-1.13299	-1.26676	-1.04849	-1.58516	-1.80551	-1.78966	-1.93138	-3.62041	-4.16459	-4.57084	-1.4206	-1.0106	-2.08926	-1.43403	-1.44072	-1.77629	-3.89356
W5E6V3	LOC_OS03G20100.1	S1 RNA binding domain containing protein, expressed, 30S Ribosomal protein S1	22	22	13	47.5	47.5	32.7	323.31	4.31119	4.49525	5.56159	5.43091	4.34377	4.20191	4.74766	4.58165	4.38778	4.36885	4.41692	3.98042	4.26803	4.06271	4.80441	4.52044	3.76917	3.46665
W5E0L4	LOC_OS03G20680.1	late embryogenesis abundant protein 1, putative, expressed, Late embryogenesis abundant protein 1, Late embryogenesis abundant protein 1	3	3	3	7.1	7.1	7.1	9.2727	-4.28195	-4.46473	-3.1023	-2.40085	-3.43119	-4.56096	-2.36044	-1.77257	-2.95624	-2.36685	-2.302	-1.62134	-3.99755	-4.37636	-3.07896	-3.58926	-3.36514	-3.58882
W5B457	LOC_OS03G20700.1	magnesium-chelatase, putative, expressed, chelatase subunit ChlH, chloroplastic, Magnesium-chelatase subunit ChlH, chloroplastic	18	18	18	32.4	32.4	32.4	206.71	0.840584	1.09952	1.1663	1.36653	1.59566	1.65796	0.941326	0.819166	1.1926	1.56449	0.830965	0.799608	1.54912	1.6888	1.43347	1.70501	1.51256	1.43492
W5DYH0	LOC_OS03G21040.2	stress responsive protein, putative, expressed	13	13	1	53	53	6.5	170.41	0.854652	1.12938	1.56015	1.96545	1.27807	1.13382	1.68151	1.45293	0.88047	1.54309	0.869198	0.731518	1.5178	1.37776	1.77975	1.72751	1.04528	0.742565
W5EMP8	LOC_OS03G21370.1	No description available.	10	10	10	51.2	51.2	51.2	201.24	2.79694	3.01355	2.68896	2.29063	3.06502	3.22491	3.12048	3.10995	2.36178	1.57958	2.61999	2.4123	3.15938	2.78776	3.18516	2.95764	2.89004	2.66865
W5DZG7	LOC_OS03G21460.1	metallo-beta-lactamase family protein, putative, expressed, Hydroxyacylglutathione hydrolase	4	4	4	21.7	21.7	21.7	28.983	-3.30992	-2.25636	-1.7853	-2.08917	-3.37949	-4.38911	-2.70063	-4.25169	-2.62351	-2.98842	-2.05299	-1.66244	-2.32772	-4.01556	-2.59256	-1.65375	-4.74727	-3.2758
A0A096UQV9	LOC_OS03G21490.1	ABC transporter, ATP-binding protein, putative, expressed, Probable ABC transporter ATP-binding protein SPy_0285/M5005_Spy0242	9	9	9	51.5	51.5	51.5	138.47	0.432451	0.365892	1.50042	1.61443	0.969549	0.949127	0.880978	1.00638	0.526777	0.716564	0.543896	0.278637	1.16557	0.157713	1.04084	1.05428	0.0591831	0.301847
W5E6M2	LOC_OS03G21550.1	eukaryotic translation initiation factor 2 subunit beta, putative, expressed, Eukaryotic translation initiation factor 2 subunit 2	11	11	1	39.6	39.6	4.4	87.195	0.0741558	0.572763	0.617701	0.644215	0.279694	0.28721	0.19342	0.79941	-0.0431004	-0.50172	0.0655861	-0.260406	-0.0191555	-0.424587	0.643183	0.483307	-0.0883293	-0.0463543
W5EHT8	LOC_OS03G21560.1	II repair protein PSB27-H1, chloroplastic, photosystem II 11 kD protein, putative, expressed	6	6	6	34.5	34.5	34.5	182.05	2.43843	2.75274	2.91886	3.09469	2.62701	2.42161	2.67995	2.74354	2.33458	2.0397	2.64396	2.51588	2.02425	2.56604	2.13125	2.22169	1.6332	1.79735
Q9LLR3	LOC_OS03G21720.1	Vacuolar-sorting receptor, vacuolar-sorting receptor precursor, putative, expressed	5	5	5	12.3	12.3	12.3	12.149	-4.44382	-2.07918	-1.38675	-1.13518	-1.53365	-1.4109	-1.84423	-1.25635	-1.57294	-1.32831	-1.41529	-1.54418	-2.36686	-2.29855	-1.71721	-1.74862	-1.66362	-1.80814
W5DYL0	LOC_OS03G21900.1	Uroporphyrinogen decarboxylase, uroporphyrinogen decarboxylase, putative, expressed, Uroporphyrinogen decarboxylase 2, chloroplastic	12	12	12	53.4	53.4	53.4	323.31	2.13438	2.54309	2.04721	1.86123	2.70508	2.23147	2.41022	1.57397	1.36691	0.694998	2.35358	2.15991	2.6464	2.34339	2.72783	2.61397	2.6657	2.34774
A0A0C4BJJ8	LOC_OS03G21950.1	Fumarate hydratase class II, fumarate hydratase, mitochondrial precursor, putative, expressed	17	17	17	52	52	52	323.31	0.443071	0.810604	0.94578	0.863964	0.806456	0.893312	0.885839	0.892685	0.958481	1.04361	0.807493	0.722738	0.972542	0.628307	1.23643	1.03645	1.00493	0.589123
W5BPV2	LOC_OS03G22180.1	60S ribosomal protein L18-3, putative, expressed, 60S ribosomal protein L18	11	11	6	48.1	48.1	27.8	308.46	1.95481	2.37882	2.39372	2.4471	1.89094	2.70691	2.39342	2.44157	2.82333	1.63129	2.33669	2.38186	2.23184	2.24055	2.48911	2.60157	2.11505	1.73733
W5HXT5	LOC_OS03G22340.1	60S ribosomal protein L22-2, putative, expressed, 60S ribosomal protein L22 2	9	5	5	61.8	29.8	29.8	197.21	1.07034	1.70332	3.09764	2.69615	1.47674	1.78136	1.98553	2.31981	1.68851	1.75901	2.08746	1.70423	1.34472	0.975466	1.41389	1.97288	0.724958	1.06652
W5AZH8	LOC_OS03G22730.1	nucleolar protein NOP5-1, putative, expressed, Nucleolar protein 58	16	16	1	50	50	2.7	249.6	0.548332	1.11698	1.78482	1.47779	1.74343	1.38345	1.28838	0.809322	0.487455	-0.21014	1.11153	1.62333	1.35819	1.65954	1.69155	1.49967	1.57048	1.42552
W5GZW1	LOC_OS03G22780.1	Divinyl chlorophyllide a 8-vinyl-reductase, chloroplastic, DVR, putative, expressed, Divinyl chlorophyllide a 8-vinyl-reductase, chloroplastic	7	7	4	56.3	56.3	40.4	49.27	-1.721	-0.882113	-2.12936	-0.950153	-0.497019	-0.853252	-0.951672	-1.20169	-0.879068	-0.971245	-0.839611	-1.03709	-0.805136	-1.27474	-0.891979	-1.24547	-0.552891	-0.975325
W5B193	LOC_OS03G22880.1	nucleolar protein 5A, putative, expressed, Nucleolar protein 56	8	8	8	19.9	19.9	19.9	75.673	-1.49148	-0.508204	-1.0496	-0.970688	-0.349913	-0.885441	-0.820179	-1.0265	-0.872839	-1.83331	-1.10101	-1.26301	-0.975639	-1.28008	0.0514774	-0.193462	-0.333878	-0.293182
W5DZ64	LOC_OS03G22950.1	Acyl carrier protein, acyl carrier protein, putative, expressed	2	2	2	17.2	17.2	17.2	21.227	-0.118376	0.0240917	-0.00771904	-0.0506268	-0.939358	-0.798653	-0.603941	0.0905914	-0.947823	-0.549234	-0.656441	-0.892199	-0.399548	-0.190481	-0.115526	-0.431822	-1.88661	-1.65923
W5DUG1	LOC_OS03G23950.1	AP-1 complex subunit beta-1, adapitin protein, putative, expressed	8	8	2	12.2	12.2	2.1	51.944	-1.66115	-0.97286	-2.3114	-2.06038	-0.758163	-0.479988	-0.904413	-0.811575	-2.28255	-2.60489	-0.248489	0.200779	-0.752207	-0.282557	-1.03815	-1.14948	-0.536667	-0.938532
W5EWZ4	LOC_OS03G24020.1	ribosomal protein L6, putative, expressed, protein L6	16	2	2	63.1	8.3	8.3	15.34	-0.556515	-0.109236	-0.398619	-2.98865	-0.189631	-3.34608	-0.526186	-3.9577	-0.247051	-5.05602	-0.82642	-1.95291	-2.85515	-4.0017	-2.58342	-0.535431	-3.74805	-3.81317
W5EJC8	LOC_OS03G24020.1	ribosomal protein L6, putative, expressed, protein L6	18	18	4	61.9	61.9	11.9	323.31	4.31598	4.57108	4.69737	4.82007	4.66149	4.63704	4.56885	4.7168	4.68557	4.79008	4.49607	4.22824	4.36646	4.12736	4.52296	4.54066	4.20793	4.14519
A0A077S159	LOC_OS03G24220.1	villin protein, putative, expressed, Villin-4	35	35	5	47.4	47.4	7.8	199.65	1.52463	1.75514	2.23539	2.09837	1.90329	1.90657	2.21451	2.51938	2.14592	2.03444	2.19647	1.85395	1.83865	1.66434	1.85389	1.97407	1.59687	1.51596
T1WSS4	LOC_OS03G24380.1	Phospholipid hydroperoxide glutathione peroxidase, glutathione peroxidase domain containing protein, expressed	4	4	4	25.7	25.7	25.7	10.059	-2.42562	-1.35459	-1.5134	-2.89468	-1.4301	-0.948015	-1.81805	-1.5883	-2.85248	-1.80164	-1.34572	-1.26943	-3.85796	-1.9314	-1.55681	-2.05338	-3.17338	-4.19262
W5GWK2	LOC_OS03G24600.1	Peptide methionine sulfoxide reductase MsrB, peptide methionine sulfoxide reductase msrB, putative, expressed, Peptide methionine sulfoxide reductase B5	6	2	2	44	13.4	13.4	38.461	-3.80516	-3.18311	-0.450289	0.479237	-4.75	-1.77626	-1.71793	-1.07207	-2.55809	-1.74999	-1.60301	-1.91737	-3.75368	-4.0578	-0.493444	-1.08298	-3.72584	-4.0462
W5G7W7	LOC_OS03G24600.1	Peptide methionine sulfoxide reductase MsrB, peptide methionine sulfoxide reductase msrB, putative, expressed, Peptide methionine sulfoxide reductase B5	7	7	3	57.5	57.5	26.9	97.571	-1.4419	-1.17896	0.113794	0.343279	-4.37332	-3.25013	0.935747	0.923182	0.269032	0.411503	0.463289	0.30192	-1.1228	-1.54117	-1.04378	-0.622324	-1.63474	-0.995377
W5C352	LOC_OS03G24920.1	ubiquitin family protein, putative, expressed, Polyubiquitin-C	2	2	2	33.7	33.7	33.7	9.9095	-3.04742	-4.62353	-3.26561	-2.40763	-4.11326	-2.97951	-4.91754	-5.07673	-4.11315	-2.791	-3.11047	-3.43491	-2.93153	-2.9171	-2.6618	-2.61299	-3.73083	-3.13983
W5EJR8	LOC_OS03G25940.1	cystathionine gamma-synthase, putative, expressed, Cystathionine gamma	6	6	6	12	12	12	46.385	-0.759262	-0.28203	-0.346157	-0.564026	-0.153475	-0.624805	-0.228134	-0.299231	-0.571949	-0.752426	-0.618355	-0.431843	0.0233212	-0.0531979	0.573656	0.332008	-0.356823	-0.143976
W5DZ73	LOC_OS03G25960.1	RNA recognition motif containing protein, putative, expressed, 29 kDa ribonucleoprotein A, chloroplastic	11	11	11	43.2	43.2	43.2	323.31	0.716446	1.9261	0.543186	0.946302	1.13943	1.92403	0.955982	1.48381	0.571447	0.609674	1.1913	0.922316	1.02992	0.935629	1.0416	0.622206	1.55518	1.27657
W5DZT2	LOC_OS03G25970.1	KH domain-containing protein At4g18375, KH domain-containing protein, putative, expressed	5	5	5	12.2	12.2	12.2	12.338	-4.70648	-3.97595	-1.87972	-1.72615	-2.33921	-3.56648	-2.13461	-2.40189	-3.23352	-4.3171	-4.57316	-4.21517	-3.51128	-3.78354	-4.47724	-1.59894	-2.95584	-3.45629
W5ANS6	LOC_OS03G26460.1	Prostaglandin E synthase 3, CS domain containing protein, putative, expressed	3	3	3	17.7	17.7	17.7	15.743	-1.17105	-5.43425	-0.613493	-1.0988	-0.585667	-0.67255	-0.47827	-0.686462	-0.171099	-4.42867	-0.58008	-1.10931	-3.668	-4.23912	-0.647797	-0.620438	-4.68172	-5.02481
W5EI37	LOC_OS03G26630.1	SAP domain containing protein, expressed, Apoptotic chromatin condensation inducer in the nucleus	9	3	2	19.1	7.9	6.1	30.562	-2.98157	-1.95219	-1.27401	-1.37504	-4.17533	-3.24137	-4.30375	-4.50778	-4.44886	-3.67064	-3.00573	-4.81726	-4.43728	-2.90309	-3.80551	-2.50521	-4.31073	-2.84493
W5DY81	LOC_OS03G26630.1	SAP domain containing protein, expressed, Apoptotic chromatin condensation inducer in the nucleus	9	9	3	18.3	18.3	7.1	69.319	-1.7272	-1.51674	-0.0203037	-0.374781	-1.6682	-1.579	-0.992798	-1.09327	-1.38547	-1.40381	-1.27515	-1.89543	-1.63746	-1.30028	-1.78228	-1.00356	-1.9683	-2.07039
W5GY61	LOC_OS03G26820.1	LTPL52 - Protease inhibitor%2Fseed storage%2FLTP family protein precursor, expressed, Non-specific lipid transfer protein-like 1, Non-specific lipid transfer protein-like 1	3	3	3	20.6	20.6	20.6	18.846	-2.52407	-2.2171	-1.19199	-3.61489	-2.2998	-2.36472	-2.74535	-2.06617	-3.02933	-3.35356	-3.18358	-3.37268	-2.72292	-2.36523	-2.02143	-1.61302	-2.58278	-3.79285
W5C3H4	LOC_OS03G26970.1	Proteasome subunit alpha type-2, peptidase, T1 family, putative, expressed, Proteasome subunit alpha type-2	9	9	9	53.2	53.2	53.2	138.55	-0.206612	1.08599	0.566393	1.39932	1.34814	1.61186	1.47637	0.753716	1.50116	0.291121	1.36501	1.08778	1.4501	1.20833	1.4513	1.63366	1.68769	0.872824
W5ETH4	LOC_OS03G27260.1	40S ribosomal protein S6, 40S ribosomal protein S6, putative, expressed	2	2	2	20.8	20.8	20.8	62.746	1.56226	0.465473	-0.7377	-0.650183	0.746342	1.1617	0.0973721	-0.73761	-3.35801	-3.44804	0.871246	0.628683	0.68462	0.208286	0.0118885	-0.0647411	1.90736	1.0867
W5BK06	LOC_OS03G27260.1	40S ribosomal protein S6, 40S ribosomal protein S6, putative, expressed	14	8	8	44.2	23.3	23.3	203.05	1.31754	1.91599	1.23472	2.50156	1.81915	1.95669	1.37321	1.68731	-0.172186	-0.159426	1.84313	2.7518	2.60355	3.0827	2.22674	2.21093	2.67715	2.88886
W5C8N6	LOC_OS03G27260.1	40S ribosomal protein S6, 40S ribosomal protein S6, putative, expressed	17	17	11	42.8	42.8	22.4	283.99	2.16955	2.2126	3.22568	3.43127	2.16163	1.80449	2.6538	2.81594	1.75149	1.98408	2.38704	2.68505	1.96521	2.33507	2.86327	3.02349	2.12128	1.91545
W5BN46	LOC_OS03G27290.1	cytochrome c oxidase subunit, putative, expressed, oxidase subunit 6b-3	3	3	1	24.7	24.7	10.5	57.444	-1.81632	-1.78658	0.0145893	-0.616341	-1.83232	-2.12945	-1.50345	-1.19987	-2.149	-1.71541	-1.62413	-2.49052	-1.87958	-1.30745	-0.972075	-1.08385	-3.29705	-2.74611
W5I3J1	LOC_OS03G27310.1	Histone H3.3, histone H3, putative, expressed, Histone H3	10	4	2	69	41.4	10.3	323.31	4.60368	4.6452	4.25772	4.66371	5.54852	3.86815	3.98819	4.16034	1.83553	3.8215	4.66934	5.54265	4.9742	5.35107	4.53352	4.77449	6.07799	6.04003
W5GH02	LOC_OS03G27320.1	steroid binding protein, putative, expressed, Uric acid degradation bifunctional protein TTL	3	3	3	14.1	14.1	14.1	22.449	-2.95672	-3.89202	-4.45353	-4.54049	-2.72497	-4.19269	-2.4176	-2.19792	-2.26078	-4.44208	-2.00874	-2.77645	-3.07434	-3.64226	-2.78866	-3.16895	-4.72461	-2.93549
W5I8A4	LOC_OS03G28980.1	Protein TolB, WD40-like Beta Propeller Repeat family protein, expressed	5	2	0	51.1	18.1	0	18.761	-1.95773	-1.055	-0.389147	-0.639883	-1.30487	-0.521301	-0.432484	0.0980282	-1.45852	-0.510086	-0.49814	-1.09906	-1.51234	-1.9232	-0.727743	-0.806213	-0.749924	-1.16632
W5DRN4	LOC_OS03G28980.1	Protein TolB, WD40-like Beta Propeller Repeat family protein, expressed	19	19	16	39.3	39.3	34.2	284.87	0.103235	0.155317	1.08885	1.0105	0.487463	0.604105	1.01185	1.02422	1.28392	1.43255	0.747755	0.549433	1.27521	1.54977	1.96929	2.07535	1.10962	1.09874
W5DM75	LOC_OS03G28990.1	trypsin inhibitor heavy chain H3, zinc finger family protein, putative, expressed	32	32	32	86.1	86.1	86.1	323.31	3.93583	4.46644	4.771	4.72738	4.28239	4.35524	4.99873	5.09293	4.49501	4.24469	4.66301	4.91841	5.62865	5.80375	6.01805	5.93043	5.45634	5.22701
W5BSD6	LOC_OS03G29240.1	PDI, putative, expressed, Probable nucleoredoxin 1, Probable nucleoredoxin 1-2	17	4	1	42.1	8.7	2.9	51.684	-1.09803	-0.436174	-0.823235	-0.769892	-0.658859	0.236919	-4.73778	-0.532562	-0.421015	0.0108757	-4.75705	-3.71907	-1.00835	-1.02821	-0.913876	-0.824507	-4.87066	-0.691858
W5AXI7	LOC_OS03G29240.1	PDI, putative, expressed, Probable nucleoredoxin 1, Probable nucleoredoxin 1-2	17	17	3	48.6	48.6	12.7	166.91	0.713316	1.02271	0.0400066	1.00278	0.741632	1.16936	2.08129	2.31952	1.59388	2.36826	2.26012	2.35927	1.54435	2.15378	1.89485	1.67441	2.15944	1.73476
W5BNZ6	LOC_OS03G29460.1	60S ribosomal protein L27a, 60S ribosomal protein, putative, expressed	7	7	4	43.4	43.4	30.3	119.31	2.75576	3.61232	3.96536	4.01671	3.07051	2.91069	4.13672	4.06211	3.11826	3.60716	3.37921	3.06199	3.29832	3.52349	4.12047	4.2031	2.82033	2.9118
W5GSY5	LOC_OS03G29730.1	No description available.	4	4	4	18.4	18.4	18.4	12.101	-3.82421	-2.8926	-2.88404	-2.97846	-2.05486	-2.54171	-2.11904	-2.32044	-1.74768	-2.36364	-2.10039	-2.44121	-3.40786	-2.41728	-1.92458	-2.00963	-1.60845	-2.43893
W5F7I3	LOC_OS03G29770.1	EF hand family protein, expressed	7	7	7	68.8	68.8	68.8	316.87	-0.0664825	0.131655	-0.643642	0.110109	0.422131	0.468281	1.32514	1.00677	0.358519	0.569487	1.73919	2.01076	0.146702	-0.368244	0.171873	-0.0847931	-0.00267029	-0.215635
W5GDU6	LOC_OS03G29950.1	Glucose-6-phosphate 1-dehydrogenase, glucose-6-phosphate 1-dehydrogenase, chloroplast precursor, putative, expressed	3	3	3	5.9	5.9	5.9	10.864	-3.84806	-3.92262	-2.76318	-4.55771	-3.59962	-3.12385	-3.05971	-4.07209	-3.8511	-5.25087	-4.1496	-0.874218	-5.51196	-3.4531	-4.12602	-3.09066	-3.63398	-3.63383
W5FWF5	LOC_OS03G31090.1	40S ribosomal protein S19, putative, expressed, 40S ribosomal protein S19, 40S ribosomal protein S19	12	12	12	58.1	58.1	58.1	67.647	2.69517	3.05485	3.64535	3.22125	2.32645	2.27298	3.02228	2.79602	2.67063	2.49728	2.45285	2.40157	2.51254	2.58801	3.28652	3.24664	2.08115	1.99573
W5EV01	LOC_OS03G31300.1	chaperone protein clpB 1, putative, expressed, Chaperone protein ClpB2, chloroplastic, protein ClpB	32	3	3	41.9	2.7	2.7	7.0835	-3.51379	-1.46006	-2.43513	-2.33251	-1.65129	-0.614742	-4.13858	-1.99601	-1.72915	-0.430397	-2.25926	-2.26418	-2.5662	-2.44208	-2.71121	-2.61542	-2.3027	-1.84505
W5EKR4	LOC_OS03G31300.1	chaperone protein clpB 1, putative, expressed, Chaperone protein ClpB2, chloroplastic, protein ClpB	32	30	3	41.6	38.9	2.4	225.9	1.51783	2.24311	1.79925	2.02393	2.02814	1.89527	1.88079	1.35306	1.74305	1.57888	1.77506	1.89984	2.18232	2.01246	2.03927	1.93788	2.12357	1.84305
A0A077S4P9	LOC_OS03G32630.1	Tylosin resistance ATP-binding protein TlrC, ABC transporter, ATP-binding protein, putative, expressed	7	7	2	16.2	16.2	4.2	189.83	-0.660385	1.35868	-0.311563	0.0894394	1.71754	1.77063	1.26589	1.6433	-0.490191	-0.368908	1.01649	1.43742	1.57911	2.12836	1.25555	1.48735	2.06334	1.91735
W5EST5	LOC_OS03G34040.1	protein S5, ribosomal protein, putative, expressed	8	1	1	24.5	7.5	7.5	21.253	-1.38187	-1.36777	1.43414	0.141588	-3.58008	-2.45656	-3.99246	-3.60802	-3.1566	-3.24155	-4.00618	-2.83276	-5.61588	-1.55534	-0.727703	-0.0296211	-3.72689	-4.34896
W5E575	LOC_OS03G34040.1	protein S5, ribosomal protein, putative, expressed	15	15	8	41.7	41.7	29.9	209.47	3.97758	4.1236	5.71867	5.61782	4.10064	4.14257	4.68404	4.84636	4.22209	4.41601	4.00517	3.75975	3.80476	4.18377	4.53419	4.6665	3.55356	3.88934
W5HNL2	LOC_OS03G36540.1	Magnesium-chelatase subunit ChlI, chloroplastic, chelatase subunit ChlI, magnesium-chelatase subunit chlI, chloroplast precursor, putative, expressed	8	4	4	59	35.1	35.1	173.41	-0.886919	1.15546	-2.20345	-2.78776	2.19774	1.49357	-0.128357	0.698326	-0.518438	-0.73287	0.662701	0.645212	0.780825	0.726299	0.576862	-0.124353	2.19444	1.45361
W5HXU9	LOC_OS03G36540.1	Magnesium-chelatase subunit ChlI, chloroplastic, chelatase subunit ChlI, magnesium-chelatase subunit chlI, chloroplast precursor, putative, expressed	36	36	32	72.6	72.6	65	323.31	5.2595	5.61469	5.56671	5.75471	5.62785	5.54895	5.27794	5.12867	4.75053	4.23465	5.08714	5.25888	5.54391	5.57654	5.56028	5.56008	5.55908	5.48922
W5I3H6	LOC_OS03G36750.1	dehalogenase-like hydrolase domain-containing protein At3g48420, cbbY, putative, expressed	18	18	8	49.4	49.4	23.8	192.2	4.07048	4.17374	4.1654	4.11158	4.09949	3.53236	4.32497	3.90663	3.97955	4.07483	4.34586	4.01158	4.20455	4.1273	4.19738	4.29344	3.71064	3.67592
W5I1R7	LOC_OS03G38000.1	40S ribosomal protein S3, 40S ribosomal protein S3-1, putative, expressed	22	22	10	83.3	83.3	45.4	243.9	2.76802	3.06084	3.12745	3.2984	2.83231	3.28596	3.11053	3.25998	3.04702	3.38109	2.97588	2.98604	2.82001	2.89423	3.16068	3.33669	2.79722	2.76076
W5B5B5	LOC_OS03G38260.1	60S ribosomal protein L19, 60S ribosomal protein L19-3, putative, expressed	4	2	2	37.7	21.9	21.9	24.488	-3.89558	-3.17599	0.80566	0.0859833	-3.84462	-3.0758	-2.3647	-2.44837	-3.53103	-3.5387	-3.24493	-2.99323	-3.98272	-2.99816	-2.30449	-2.43203	-4.37503	-3.84971
W5B4J7	LOC_OS03G38260.1	60S ribosomal protein L19, 60S ribosomal protein L19-3, putative, expressed	4	2	2	37.1	21.6	21.6	25.251	-3.92934	-4.96543	0.431742	0.242155	-2.88053	-3.22906	-1.64361	-2.04368	-2.56466	-2.14508	-2.96626	-2.51253	-3.88404	-2.67176	-2.41017	-2.46609	-3.54521	-3.16263
W5C4L0	LOC_OS03G38260.1	60S ribosomal protein L19, 60S ribosomal protein L19-3, putative, expressed	7	7	5	40.3	40.3	31.8	41.427	1.51057	1.21049	2.32768	2.74836	1.68927	0.759359	1.94563	1.73645	1.22617	1.27903	1.18778	1.08955	1.36803	1.42931	2.14176	2.36031	0.970291	1.21183
W5FZY6	LOC_OS03G38980.1	Lysine--tRNA ligase, tRNA synthetases class II domain containing protein, expressed, Lysine--tRNA ligase	13	13	13	35.2	35.2	35.2	182.37	0.423422	0.663548	1.36604	0.641485	0.762146	0.603027	0.838587	0.588377	0.0999794	0.159771	0.784441	0.38958	0.428276	0.0502357	0.698519	0.496614	0.760843	0.637897
C1K5B6	LOC_OS03G39610.1	Chlorophyll a-b binding protein, chloroplastic, b binding protein of LHCII type I, chloroplastic, chlorophyll A-B binding protein, putative, expressed	5	4	4	43.9	39.8	39.8	194.82	2.73739	2.88467	3.81815	3.86962	2.7895	2.94547	3.9421	4.10201	1.62925	1.74116	2.85217	2.97603	3.2642	3.52217	4.24865	4.21498	3.03949	3.06887
W5EDY3	LOC_OS03G40010.1	DEK C terminal domain containing protein, expressed, Protein DEK	17	17	2	20.2	20.2	3.3	69.979	-2.01451	-1.53926	0.530045	0.302082	-1.01269	-1.4059	-1.17672	-1.32334	-1.31377	-1.29649	-1.4891	-1.12846	-2.21533	-1.73326	-1.76729	-1.54955	-1.66356	-1.44315
W5B2F5	LOC_OS03G40180.1	60S ribosomal protein L15, putative, expressed, 60S ribosomal protein L15	7	7	7	31.9	31.9	31.9	44.496	1.36988	0.336216	0.71805	0.679773	0.90148	0.55554	0.797762	0.699888	-0.606663	-1.11791	0.59034	0.715111	0.603539	0.46627	0.790768	0.520832	0.801281	0.435278
W5ES41	LOC_OS03G40270.1	UDP-arabinopyranose mutase 1, alpha-1,4-glucan-protein synthase, putative, expressed, 4-glucan-protein synthase	25	25	2	61.4	61.4	8.7	323.31	3.35559	3.6386	3.57121	3.43839	3.54798	3.59874	3.81861	3.8181	3.95741	3.81042	4.02634	3.77138	3.84851	3.59558	3.92441	3.85403	3.3964	3.64503
W5GYP9	LOC_OS03G40310.1	RNA recognition motif containing protein, putative, expressed, Nucleolysin TIA-1 isoform p40	3	3	3	22.1	22.1	22.1	5.2541	-3.28553	-2.04862	-4.72775	-3.99849	-4.64316	-3.44527	-1.50452	-1.42684	-2.23783	-3.96977	-3.95578	-2.22436	-2.24331	-2.34283	-1.81976	-2.25344	-2.58219	-4.06565
A0A096UND4	LOC_OS03G40550.1	kinase, pfkB family, putative, expressed, Fructokinase-2	5	5	3	12.6	12.6	6.7	55.217	-3.56579	-2.47765	-4.61104	-2.93696	-2.12769	-2.63046	-2.41803	-2.96405	-2.86878	-3.06448	-3.17356	-4.32691	-2.75653	-2.63026	-2.84291	-2.831	-2.39712	-3.16203
W5ECL8	LOC_OS03G40830.1	Xylem serine proteinase 1, OsSub30 - Putative Subtilisin homologue, expressed	8	8	2	17.3	17.3	3.6	95.054	-0.50828	-0.198763	-0.745441	-0.019558	-0.0713902	-0.667297	0.100485	-0.0806026	-0.613762	-1.28263	-0.320431	-0.0183067	-0.394562	-0.192436	0.0645504	0.324192	-0.957825	-0.175112
W5ABH8	LOC_OS03G40920.1	No description available.	3	3	3	45.8	45.8	45.8	11.847	-3.90193	-2.96991	-4.58946	-2.21886	-3.67529	-2.70081	-2.46475	-2.46052	-4.02521	-3.68216	-2.45203	-2.47714	-3.97358	-2.28823	-2.3615	-2.5309	-3.09481	-2.63696
W5ER88	LOC_OS03G41438.1	Serpin-ZX, Serpin-ZXB, serpin domain containing protein, putative, expressed	4	4	4	17.8	17.8	17.8	13.174	-3.70298	-1.91648	-2.21419	-2.19513	-1.44825	-2.18438	-1.85339	-3.72442	-1.70518	-2.3957	-1.54984	-5.52958	-2.49458	-1.56601	-1.74944	-1.35887	-2.11649	-0.957922
W5DR37	LOC_OS03G42110.1	N-acetyl-gamma-glutamyl-phosphate reductase, Probable N-acetyl-gamma-glutamyl-phosphate reductase, chloroplastic, semialdehyde dehydrogenase, NAD binding domain containing protein, putative, expressed	8	8	8	29.6	29.6	29.6	29.886	-3.53867	-0.189829	-0.916977	-0.379087	-0.23222	-0.203505	-0.206478	0.294119	-0.613626	-0.802036	0.016283	0.85548	0.0618191	-0.0418491	-0.408709	-0.046772	0.142874	-0.203308
W5EK26	LOC_OS03G42220.1	T-complex protein, putative, expressed, T-complex protein 1 subunit	22	22	3	60	60	11.2	323.31	0.775272	1.30763	0.235962	0.604179	1.37886	1.31131	1.15195	1.05792	0.554522	0.0537453	1.41462	1.47631	1.74016	1.96201	1.65631	1.53364	1.77407	1.82531
A0A096URP4	LOC_OS03G42900.1	KH domain-containing protein At4g18375, KH domain containing protein, putative, expressed	5	3	3	9.5	4.7	4.7	12.546	-4.16609	-4.5504	-2.45482	-4.26343	-4.61232	-4.49886	-4.17055	-4.41819	-3.48878	-3.87981	-4.55973	-4.01942	-4.13674	-3.41445	-4.55096	-4.33191	-3.97158	-4.6017
W5FZJ8	LOC_OS03G44620.2	protein DnaJ, chaperone protein dnaJ, putative, expressed	6	3	3	22.1	12.6	12.6	77.213	-4.29888	-1.5525	-3.63392	-1.20601	-2.53101	-1.75333	-2.45507	-1.52024	-4.49187	-2.25572	-1.31965	-1.60321	-2.17365	-1.97897	-2.5262	-2.1344	-2.38717	-4.39447
W5BVE6	LOC_OS03G45320.1	dehydrogenase, putative, expressed, 3-isopropylmalate dehydrogenase	2	2	2	57.7	57.7	57.7	19.529	-0.217106	-3.88965	-0.526722	0.304674	0.360222	0.513016	-0.198935	-0.193701	-3.73299	-3.44755	-0.10531	-4.22722	0.290972	-2.81782	0.378189	-3.06366	0.777498	-2.76465
W5AW51	LOC_OS03G45320.1	dehydrogenase, putative, expressed, 3-isopropylmalate dehydrogenase	12	12	1	53	53	9.3	207.34	1.70981	2.21995	2.03575	1.73785	2.40044	2.50874	2.25805	2.13344	2.04166	2.34189	2.04034	2.4964	2.5185	2.27985	2.04871	2.19918	2.27579	2.12869
W5DPZ5	LOC_OS03G45710.1	2Fe-2S iron-sulfur cluster binding domain containing protein, expressed, Ferredoxin-1	4	4	4	33.6	33.6	33.6	64.212	-0.495842	-0.459936	1.54804	1.19197	-0.472977	-0.577749	0.214783	0.00758743	-1.32329	-0.778378	-0.0576401	-0.88599	-0.293543	-0.608212	0.762547	0.497854	-1.23325	-1.50117
W5DP86	LOC_OS03G45960.1	thaumatin, putative, expressed, Osmotin-like protein	3	3	3	17.7	17.7	17.7	14.753	-3.48134	-3.03068	-3.92824	-3.65839	-2.80931	-3.09484	-2.48048	-2.66713	-2.63486	-2.96533	-3.34198	-2.55588	-3.68694	-3.85756	-2.78498	-3.90731	-3.36978	-4.30323
W5EL62	LOC_OS03G46490.1	40S ribosomal protein S21, 40S ribosomal protein S21, putative, expressed	5	5	4	70.7	70.7	57.3	308.91	3.14699	3.69538	3.22267	3.61427	3.54894	3.90426	3.89109	3.76305	3.69617	3.85954	3.79905	3.33609	3.86788	3.43796	3.96618	3.22956	3.50767	3.28672
W5DVA0	LOC_OS03G46600.1	Acidic leucine-rich nuclear phosphoprotein 32-related protein 2, phosphoprotein 32-related protein 2, acidic leucine-rich nuclear phosphoprotein 32-related protein 2, putative, expressed	5	1	1	27.3	8.2	8.2	2.2229	-3.58703	-2.97868	-2.91993	-3.12897	-2.96813	-3.41974	-3.54622	-3.32978	-4.87293	-4.22488	-1.95518	-5.10433	-3.35723	-3.35726	-2.88541	-3.91833	-3.24792	-4.97718
A0A096UR58	LOC_OS03G46600.1	Acidic leucine-rich nuclear phosphoprotein 32-related protein 2, phosphoprotein 32-related protein 2, acidic leucine-rich nuclear phosphoprotein 32-related protein 2, putative, expressed	5	5	1	40.8	40.8	15.5	77.59	-1.28412	-3.15761	-2.59573	-1.03222	-1.58888	-2.91953	-1.19867	-0.517065	-2.41375	-1.57753	-0.748623	-1.3589	-1.17741	-1.12013	-1.02633	-0.451511	-0.895689	-3.4109
W5FPH4	LOC_OS03G46640.1	deoxyuridine 5-triphosphate nucleotidohydrolase, putative, expressed, 5'-triphosphate nucleotidohydrolase, Deoxyuridine 5'-triphosphate nucleotidohydrolase	5	5	2	38.7	38.7	16	21.257	-3.88322	-3.54204	-2.9676	-2.95462	-2.57905	-3.29481	-4.33855	-3.02863	-1.16753	-1.15124	-1.16657	-1.46391	-5.04845	-4.20719	-1.44901	-3.29295	-3.8169	-3.61282
W5G2H9	LOC_OS03G46770.1	rich RNA-binding, abscisic acid-inducible protein, RNA recognition motif containing protein, expressed	3	1	1	71.4	46	46	154.99	2.17403	1.53688	-0.528358	-0.708332	0.930532	0.59269	-1.89969	-2.96339	-4.07071	-4.02705	-3.40097	-4.32461	1.93492	2.37743	1.76466	0.890909	2.48368	1.77694
W5F448	LOC_OS03G47034.1	No description available.	3	3	3	46.7	46.7	46.7	23.835	-4.17881	-4.23856	-4.5924	-0.311617	-2.2957	-2.38121	-0.853971	-0.753693	-1.4682	-1.36317	-3.73279	-3.51309	-1.8518	-1.61398	-3.56966	-3.7453	-2.99401	-1.89713
W5ENS7	LOC_OS03G47610.1	Phosphomethylpyrimidine synthase, thiamine biosynthesis protein thiC, putative, expressed	12	12	2	29.5	29.5	3	228.06	-0.0431938	0.0104828	1.42229	0.868967	-0.20578	-0.0249119	-0.49386	-0.492891	-1.78635	-2.31071	-0.987045	-1.47009	-0.667231	-0.543474	0.111826	-0.240158	-0.58857	-0.827375
W5DNL2	LOC_OS03G47800.1	RNA recognition motif containing protein, expressed, ribonucleoprotein A1, A2/B1 homolog	4	4	4	16.4	16.4	16.4	14.74	-0.656891	-1.02241	-0.466591	-1.40008	-0.806664	-3.59546	-0.656605	-1.25806	-1.12404	-1.53137	-1.17387	-1.22952	-0.632498	-0.767866	-0.437569	-0.889626	-1.36095	-0.974739
W5ENQ3	LOC_OS03G48080.1	CHCH domain containing protein, expressed	2	2	2	23.8	23.8	23.8	29.974	-3.18513	-3.66938	-3.42977	-4.17023	-3.0244	-2.83347	-2.87643	-2.92199	-3.46815	-3.17744	-3.03407	-3.87116	-3.20799	-3.33839	-2.90272	-3.70214	-4.07126	-3.87744
W5ESW6	LOC_OS03G48260.1	No description available.	7	7	7	18.8	18.8	18.8	57.399	-0.823248	-0.301682	1.333	0.212408	-0.437204	-0.881195	-0.243572	-0.248575	-0.416794	-0.327658	-0.644297	-0.154499	-0.885403	-0.652903	-0.2917	-0.182154	-1.34073	-0.96529
W5ECE5	LOC_OS03G48390.1	Costars family protein ABRACL, Costars family protein	6	6	6	46.7	46.7	46.7	177.38	1.58298	2.36783	0.254723	1.38664	1.44713	1.89471	1.42445	1.73569	-0.709362	-0.188553	1.40338	1.84002	1.44659	1.819	1.54931	1.45346	1.92091	1.5596
W5BPV8	LOC_OS03G48430.1	DIBOA-glucoside dioxygenase BX6, 1-aminocyclopropane-1-carboxylate oxidase homolog 4, putative, expressed	4	4	2	33.2	33.2	10.2	111.47	-0.706108	-0.270342	-1.33805	-1.36262	0.0073967	-0.78809	-0.216732	-0.0488911	-0.832376	-0.948076	0.54353	1.18799	-0.763731	-0.670031	-0.929161	-1.66597	-1.14893	-1.3822
W5ENZ9	LOC_OS03G48780.1	Cupin domain containing protein, expressed, Oxalate oxidase GF-3.8, Germin-like protein 3-6	5	5	1	60.2	60.2	28.9	23.888	-1.58544	0.524042	-1.06072	0.469517	-0.464144	-0.480495	-0.415529	-0.560745	-1.13958	0.490654	0.0045948	0.375628	-0.622923	-0.849129	-0.483097	-0.381958	-0.817936	-0.596016
W5CLX2	LOC_OS03G48850.1	Valine--tRNA ligase, valyl-tRNA synthetase, putative, expressed	11	11	1	14.7	14.7	1.5	80.132	-0.737074	-0.811831	-0.416088	-0.548559	-0.228146	-0.656431	-0.35655	-0.585762	-0.427019	-0.693945	-0.509048	-0.0857391	-0.450779	-0.402052	0.0916901	-0.568396	-0.166059	-0.44503
W5DMM5	LOC_OS03G48920.1	DUF1517 domain containing protein, putative, expressed	2	2	2	26.3	26.3	26.3	27.024	-3.30784	-3.89812	-3.84913	-4.43243	-4.27005	-1.5225	-2.88264	-4.26875	-4.51219	-4.56211	-3.43324	-5.14073	-1.35096	-1.63444	-1.59432	-1.73934	-1.35673	-3.00663
W5EQD5	LOC_OS03G49220.1	Adenylosuccinate synthetase 2, chloroplastic, adenylosuccinate synthetase, chloroplast precursor, putative, expressed, Adenylosuccinate synthetase	7	7	6	18.9	18.9	15.2	54.172	-1.74088	-4.44622	-1.30528	-1.7706	-3.7611	-4.04783	-1.87061	-2.09315	-1.77076	-4.63127	-1.49566	-1.85546	-1.50336	-1.4684	-1.19032	-1.31558	-4.36017	-1.89157
W5BZ90	LOC_OS03G49260.1	Linoleate 9S-lipoxygenase, lipoxygenase, putative, expressed, Linoleate 9S-lipoxygenase 1	24	9	9	54.5	25.5	25.5	283.71	1.73149	2.53763	1.60281	1.95909	2.27679	2.16716	-3.77128	-5.49886	-2.65939	-4.83348	-3.71592	-4.64694	2.38667	2.64135	2.73285	2.25119	2.8804	2.82296
W5ASP5	LOC_OS03G49380.1	lipoxygenase, putative, expressed, Linoleate 9S-lipoxygenase, Probable linoleate 9S-lipoxygenase 4	39	24	18	51	39.5	32.3	323.31	3.79459	4.03732	3.64788	3.67785	3.62722	4.09982	3.52906	3.57093	3.34577	3.40222	3.55257	3.35332	3.94862	4.07316	4.15137	3.97685	3.89124	3.79924
W5BBF4	LOC_OS03G49380.1	lipoxygenase, putative, expressed, Linoleate 9S-lipoxygenase, Probable linoleate 9S-lipoxygenase 4	42	42	21	52.8	52.8	32.6	323.31	4.05015	4.34132	4.94809	4.53137	4.31572	4.33054	2.88166	2.51788	2.8273	2.87509	2.12663	1.59652	4.32367	4.25228	4.70672	4.62004	4.18301	4.19179
I3NM28	LOC_OS03G49580.1	Eukaryotic peptide chain release factor subunit 1, eukaryotic peptide chain release factor subunit 1-1, putative, expressed	8	8	1	29.5	29.5	5.3	57.777	-4.003	-1.72462	-1.43031	-0.894903	-3.04727	-1.46452	-1.33556	-2.17473	-1.32603	-1.55167	-1.1414	-2.15955	-1.57834	-1.06194	-1.17103	-1.21689	-1.40624	-1.60118
W5ENR1	LOC_OS03G49600.1	Beta-glucosidase 7, Os3bglu7 - beta-glucosidase, exo-beta-glucanse, expressed, 2H-1,4-benzoxazin-2-yl glucoside beta-D-glucosidase	3	3	3	11.3	11.3	11.3	29.639	-1.43777	-0.978321	-1.36421	-1.47344	-0.976278	-1.66284	-0.958515	-1.6692	-1.77079	-2.16402	-1.20649	-1.24967	-0.483137	-1.02365	-0.179928	-0.999649	-1.19083	-1.09647
W5EPG9	LOC_OS03G49610.1	Os3bglu8 - beta-glucosidase, exo-beta-glucansase, high similarity to Os3bglu7, expressed, Beta-glucosidase 8, 2H-1,4-benzoxazin-2-yl glucoside beta-D-glucosidase	3	3	3	6.8	6.8	6.8	14.649	-2.95194	-4.22346	-4.87941	-3.50974	-2.2335	-2.12053	-3.37507	-3.00647	-4.26455	-3.1765	-2.59156	-4.29559	-2.29645	-2.4696	-2.22002	-2.39488	-2.25063	-2.76428
W5E945	LOC_OS03G49710.1	protein S13, ribosomal protein S13p/S18e, putative, expressed	9	9	9	40.9	40.9	40.9	323.31	3.06953	3.20059	3.61535	3.63692	3.57454	3.6665	3.40178	3.50652	2.97297	3.28249	3.07395	2.91363	3.03666	2.84208	3.16946	3.18953	2.99309	2.84624
W5EDC4	LOC_OS03G50080.1	FKBP17-2, chloroplastic, peptidyl-prolyl cis-trans isomerase, FKBP-type, putative, expressed	4	4	2	32.8	32.8	16.7	33.882	-2.05256	-1.96443	-2.09168	-2.2235	-1.47859	-1.93312	-1.69645	-4.36841	-1.69452	-1.77314	-2.12305	-2.0468	-1.10454	-1.66102	-1.06878	-1.08217	-1.47092	-2.13096
L0GED8	LOC_OS03G50290.1	14-3-3-like protein, 14-3-3-like protein GF14-F, 14-3-3 protein, putative, expressed	26	26	14	88.9	88.9	57.1	323.31	3.89979	4.36109	4.66021	4.89456	4.36657	4.3378	4.90198	4.84233	4.353	4.60114	4.77591	4.53222	4.47142	4.57376	4.97945	4.7497	3.93941	3.8931
W5DSC6	LOC_OS03G50480.1	Phosphoglucomutase-like protein 5, phosphoglucomutase, putative, expressed	27	3	3	63.6	8.5	8.5	30.12	-3.77142	-1.07976	-4.09886	-0.982203	-3.55589	-1.15755	-3.36068	-3.51587	-3.81896	-3.81021	-0.0443363	-0.840811	-4.69272	-4.83986	-0.506071	-2.42326	-3.4943	-2.06655
Q8VX48	LOC_OS03G50480.1	Phosphoglucomutase-like protein 5, phosphoglucomutase, putative, expressed	33	33	9	64	64	16.2	323.31	3.82872	4.21859	4.0645	4.23735	4.10113	3.85928	4.61322	4.27799	4.22538	3.57095	4.58316	4.38669	4.14475	4.29334	4.41519	4.39098	3.93581	3.86723
W5ERE6	LOC_OS03G50520.1	Dynamin-related protein 1E, dynamin family protein, putative, expressed	6	6	6	17.9	17.9	17.9	112.76	-3.75413	-0.873444	-0.775581	-1.26927	-0.980551	-0.840034	-0.693844	-0.849058	-0.98107	-2.75082	-0.767536	-1.71356	-1.01879	-1.70271	-0.675348	-1.01926	-1.34326	-1.42185
W5E9Q1	LOC_OS03G50530.1	No description available.	5	5	5	49.7	49.7	49.7	13.435	-2.77251	-2.90822	-1.3539	-1.36983	-2.7931	-3.46507	-1.70617	-2.08032	-2.16804	-1.96516	-4.25453	-2.47285	-3.79362	-2.77968	-2.22075	-1.76	-3.64708	-3.72539
W5DS20	LOC_OS03G50540.1	2Fe-2S iron-sulfur cluster binding domain containing protein, expressed, oxidoreductase 78 kDa subunit, mitochondrial	20	2	1	50.4	5	1.8	12.515	-2.40445	-2.08699	-1.8634	-2.31696	-1.92051	-3.90144	-4.10729	-4.94313	-1.81449	-2.98538	-4.43441	-4.83223	-1.84334	-3.26334	-3.3617	-3.19724	-4.03763	-2.2207
W5EE86	LOC_OS03G50540.1	2Fe-2S iron-sulfur cluster binding domain containing protein, expressed, oxidoreductase 78 kDa subunit, mitochondrial	20	20	1	50	50	3.1	323.31	1.33398	1.80757	1.40283	1.5256	1.91294	1.55606	1.87026	1.48712	1.06866	0.945751	1.86073	1.86997	1.91498	1.76682	2.03517	1.91242	1.83763	1.75108
W5DAH7	LOC_OS03G50850.1	ZOS3-17 - C2H2 zinc finger protein, expressed, Splicing factor 3A subunit 3	5	5	5	19.3	19.3	19.3	35.891	-2.64327	-2.57782	-2.06654	-1.94305	-2.68699	-2.92944	-2.55128	-3.01786	-3.399	-3.88744	-3.69477	-3.11044	-2.07544	-4.63504	-2.27137	-2.20766	-2.8103	-2.8305
W5EE00	LOC_OS03G50885.1	Actin, cytoplasmic, Actin-1, actin, putative, expressed	19	4	1	67.6	17.8	4.2	13.016	-0.458391	-5.11793	-4.18894	-4.02221	-0.920401	-0.819324	-4.3675	-4.21405	-3.87431	-3.97734	-3.39869	-3.69892	-3.30946	-4.06055	0.496386	-4.63949	-3.77177	-2.59193
W5DRS3	LOC_OS03G51080.1	Glutamate decarboxylase, glutamate decarboxylase, putative, expressed	9	1	1	21.2	4.4	4.4	18.613	-3.54167	-3.68484	-1.33368	-2.4414	-5.60342	-4.03807	-3.49717	-3.4992	-3.71129	-4.64446	-4.02964	-3.61116	-4.02637	-4.26359	-5.02061	-3.3047	-3.29738	-4.62323
W5EDT9	LOC_OS03G51080.1	Glutamate decarboxylase, glutamate decarboxylase, putative, expressed	9	6	1	21.2	15.8	4.4	49.261	-4.16951	-2.76927	-3.707	-3.85514	-2.16362	-2.3268	-1.59886	-4.76577	-1.52504	-2.05013	-1.52987	-1.68388	-2.07251	-1.92718	-1.7679	-2.65445	-3.60966	-2.25466
W5DSH6	LOC_OS03G51140.1	Translational activator GCN1, HEAT repeat family protein, putative, expressed	7	7	5	4	4	3.1	195.77	-4.41698	-2.54764	-2.39936	-1.72768	-0.551422	-1.99567	-0.976595	-2.10075	-2.55798	-4.84964	-0.317226	0.622402	-1.40471	-1.86224	-0.723499	-2.255	-0.856901	-0.350523
W5H6X0	LOC_OS03G51200.1	Histone H2A, Probable histone H2AXa, Core histone H2A/H2B/H3/H4 domain containing protein, putative, expressed	7	4	4	55	33.9	33.9	323.31	-2.77631	-3.13026	-3.10203	-4.48129	-2.65294	-2.74129	-4.11853	-3.7126	-2.88391	-3.48385	-4.10509	-4.63069	-3.56921	-4.18502	-5.03514	-3.77523	-0.837231	-1.45561
W5EB05	LOC_OS03G51250.1	Cyclase-associated protein 1, adenylyl cyclase-associated protein, putative, expressed	12	3	3	30.3	8.9	8.9	35.778	-0.789139	-1.46056	-2.52278	-2.27302	-1.97996	-1.26446	-0.799877	-0.0999699	-1.43561	-1.53002	-1.28175	-1.18819	-1.31815	-0.99663	-1.27296	-1.45263	-3.47537	-4.0902
W5DQV9	LOC_OS03G51250.1	Cyclase-associated protein 1, adenylyl cyclase-associated protein, putative, expressed	15	15	4	44	44	14.7	115.37	-0.166843	-0.189953	0.803072	0.250742	-0.137486	-0.702702	0.810604	1.12148	0.634462	0.819128	-0.00912476	0.121571	0.022047	0.409689	0.598389	0.515121	-1.20382	-0.237619
W5E9G2	LOC_OS03G52130.1	No description available.	4	4	4	31	31	31	7.0768	-1.18687	-0.522247	-0.618624	-0.891384	-0.975079	-0.958971	-0.938498	-2.85096	-1.57943	-1.07426	-1.27112	-1.82264	-0.73019	-0.87356	-1.50565	-0.942522	-1.02607	-1.02607
A0A096UR24	LOC_OS03G52170.1	4-hydroxy-3-methylbut-2-enyl diphosphate reductase, chloroplastic, 4-hydroxy-3-methylbut-2-enyl diphosphate reductase, putative, expressed, 4-hydroxy-3-methylbut-2-enyl diphosphate reductase, chloroplastic	9	9	1	29.1	29.1	3.4	86.838	-1.27408	-0.588139	0.510963	0.152073	-0.966358	-0.472523	-0.276484	-0.2239	-0.702778	-0.143068	-1.00932	-0.894787	-1.06273	-0.429192	-0.483196	-0.00961113	-1.18254	-0.889593
W5DM68	LOC_OS03G52380.1	PIII5 - Proteinase inhibitor II family protein precursor, expressed	2	2	1	27.3	27.3	14.1	3.2714	-3.75927	-4.79076	-3.69309	-4.00696	-4.15358	-3.9015	-3.44915	-3.46751	-3.90901	-3.0114	-3.46645	-3.08287	-3.69406	-2.95303	-4.70793	-4.67965	-2.90847	-3.50588
W5F0F9	LOC_OS03G52460.1	adenylyltransferase large subunit 2, chloroplastic/amyloplastic, glucose-1-phosphate adenylyltransferase large subunit, putative, expressed	16	3	3	45.5	9.6	9.6	24.647	-3.40937	-4.50734	-1.81702	-4.86293	-2.29275	-1.55903	-1.40211	-2.35917	-4.68001	-1.07295	-1.7848	-2.02563	-2.20864	-2.84744	-2.26809	-2.49754	-2.62348	-4.1293
W5F9H2	LOC_OS03G52460.1	adenylyltransferase large subunit 2, chloroplastic/amyloplastic, glucose-1-phosphate adenylyltransferase large subunit, putative, expressed	18	2	2	54.8	5.8	5.8	23.428	-2.46181	-2.81009	-1.90929	-2.13193	-2.17701	-1.81146	-1.72437	-1.82399	-4.06697	-1.59099	-2.01258	-2.44379	-2.7199	-3.32804	-2.79051	-3.80047	-2.93717	-2.93228
A5GZ74	LOC_OS03G52460.1	adenylyltransferase large subunit 2, chloroplastic/amyloplastic, glucose-1-phosphate adenylyltransferase large subunit, putative, expressed	22	22	5	55.3	55.3	14.1	207.84	1.00969	1.67229	1.6012	1.74593	1.71686	1.43354	1.8498	1.6368	1.49208	1.76881	1.86893	1.72022	1.89925	1.53625	1.87053	1.57064	1.63263	1.5368
W5EC60	LOC_OS03G52490.1	P protein subunit p25-like protein, nucleic acid binding protein, putative, expressed	4	4	4	17.7	17.7	17.7	38.966	-1.59723	-3.34103	-0.584913	-0.384041	-1.16819	-1.52159	-1.14657	-1.54605	-1.21072	-0.833157	-1.47445	-1.73561	-1.62407	-1.88777	-1.17281	-1.56461	-2.06688	-3.84737
W5DPM6	LOC_OS03G52690.1	CBS domain-containing protein CBSX3, mitochondrial, CBS domain containing membrane protein, putative, expressed	12	12	12	59.5	59.5	59.5	294.34	2.88949	2.81496	3.3041	3.1284	3.14392	2.80232	3.38932	3.26251	3.16479	3.17484	2.88545	2.66628	2.88187	3.03913	2.79263	3.02765	2.49126	2.70221
A0A0C4BJE5	LOC_OS03G52840.1	Serine hydroxymethyltransferase, serine hydroxymethyltransferase, mitochondrial precursor, putative, expressed	33	33	33	77.5	77.5	77.5	323.31	5.27979	5.78055	5.61206	5.93328	5.79284	5.70119	5.74024	5.74221	5.21844	5.46334	5.56573	5.38063	5.71171	5.77854	5.85171	5.80778	5.56119	5.58066
I3NM23	LOC_OS03G52860.1	Linoleate 9S-lipoxygenase 2, lipoxygenase, putative, expressed, Linoleate 9S-lipoxygenase	5	1	1	7	2.6	2.6	35.448	-4.3709	-1.71604	-5.24916	-2.89558	-1.69661	-1.44193	-3.55734	-4.62535	-2.60241	-3.6045	-3.36157	-4.25316	-3.82903	-2.0459	-2.52139	-2.23627	-0.836214	-4.17572
X2D2V6	LOC_OS03G52860.1	Linoleate 9S-lipoxygenase 2, lipoxygenase, putative, expressed, Linoleate 9S-lipoxygenase	6	5	1	11.3	10.5	2.6	69.885	-3.52514	-4.00155	-3.63709	-4.33937	-3.36542	-2.9767	-1.63723	-1.07423	-3.50665	-3.22274	-0.561577	-0.136782	-1.6681	-4.68558	-1.96801	-2.08415	-1.29053	-1.19807
W5F9D7	LOC_OS03G52860.1	Linoleate 9S-lipoxygenase 2, lipoxygenase, putative, expressed, Linoleate 9S-lipoxygenase	40	40	31	58.7	58.7	47.1	323.31	2.73669	3.13358	3.4768	3.17806	3.01979	3.24701	2.25877	2.41395	1.32515	1.1699	2.3265	2.59696	3.58436	3.63349	3.91082	3.45197	3.38231	3.47485
W5F1A1	LOC_OS03G53190.1	Histone H2A, Probable histone H2A variant 3, Core histone H2A/H2B/H3/H4 domain containing protein, putative, expressed	8	8	2	64	64	33.3	323.31	0.49192	0.599209	0.55629	-0.47706	1.70303	0.713053	0.689838	-0.00696373	1.00009	0.185524	0.762403	-0.0405025	1.03148	1.448	0.459007	0.567924	1.71418	1.33364
W5F2L1	LOC_OS03G53270.1	Stem-specific protein TSJT1, stem-specific protein TSJT1, putative, expressed	6	6	6	50.8	50.8	50.8	109.74	-0.901783	0.12431	0.10961	-0.107044	-0.265684	-0.831753	0.660892	0.579329	-1.13902	-1.42422	0.1793	0.886774	0.148682	0.257736	0.0913544	0.0668755	-0.49444	0.119364
W5FK31	LOC_OS03G53640.1	expressed protein	6	6	6	28.2	28.2	28.2	31.952	-3.56051	-0.899872	-0.890028	-0.409191	-1.70963	-5.28963	-0.538893	-0.863308	-0.958235	-0.395786	-1.00766	-1.14912	-1.103	-1.29788	-0.846943	-1.05558	-2.10561	-1.63224
W5FR83	LOC_OS03G53670.1	YTH domain family protein, YT521-B-like family domain containing protein, expressed	7	7	7	18.8	18.8	18.8	45.318	-1.96024	-1.15971	-1.14855	-1.03435	-1.52671	-1.43633	-1.71675	-1.91432	-2.19358	-4.17485	-1.80186	-2.14124	-1.67639	-1.63833	-1.5334	-1.14515	-1.56208	-1.77702
W5FDS3	LOC_OS03G53800.1	Exo-alpha-(1-6)-L-arabinopyranosidase, periplasmic beta-glucosidase precursor, putative, expressed	14	14	14	36.4	36.4	36.4	221.63	1.28896	1.56556	1.68484	1.31685	1.63118	1.72348	1.64399	1.95998	1.58414	2.17876	1.6324	1.6006	1.16889	1.21884	1.49312	1.51773	0.926399	1.1912
W5FET6	LOC_OS03G54890.1	60S ribosomal protein L13a, ribosomal protein L13, putative, expressed	13	13	8	55.3	55.3	37.4	109.99	2.21126	2.61908	2.95344	2.62637	2.60721	2.46121	3.06811	2.97918	2.694	2.26891	2.66505	2.45831	2.79897	2.67236	3.27485	3.10829	2.49033	2.16406
W5EYC1	LOC_OS03G55110.1	repeat, PH and SEC7 domain containing protein secG, 26S proteasome non-ATPase regulatory subunit 10, putative, expressed	2	2	2	14.1	14.1	14.1	13.209	-3.00068	-1.63478	-3.0252	-2.85683	-3.51529	-4.30694	-1.81529	-1.86197	-4.34313	-4.45796	-1.83959	-2.04252	-1.85956	-2.25222	-1.98809	-1.75361	-4.11944	-3.71155
W5FCD8	LOC_OS03G55280.1	Aspartate-semialdehyde dehydrogenase, semialdehyde dehydrogenase, NAD binding domain containing protein, putative, expressed	14	14	14	66.8	66.8	66.8	323.31	1.70474	2.56009	2.94919	2.54259	2.52789	2.55	2.9572	3.04585	2.7009	2.97578	3.13089	2.64665	2.68232	2.34775	2.77364	2.42013	2.36699	2.29486
W5FI97	LOC_OS03G55350.1	Xylem serine proteinase 1, OsSub31 - Putative Subtilisin homologue, expressed	4	4	4	8.9	8.9	8.9	12.334	-3.69863	-1.45113	-1.51564	-1.9801	-1.4837	-1.488	-1.72551	-1.59861	-2.80738	-3.23719	-1.37996	-1.6339	-4.06318	-1.49558	-1.21586	-1.81603	-1.43427	-2.77475
W5F0Q0	LOC_OS03G55570.1	Upstream activation factor subunit spp27, upstream activation factor subunit spp27, putative, expressed	5	3	3	33.2	18.4	18.4	10.325	-2.29078	-2.78348	-0.821096	-1.23135	-3.78463	-3.00148	-2.52754	-2.20649	-4.29872	-4.8626	-3.89166	-2.93333	-5.00939	-3.51172	-2.16042	-2.19285	-4.1818	-3.30958
W5FDU4	LOC_OS03G55570.1	Upstream activation factor subunit spp27, upstream activation factor subunit spp27, putative, expressed	8	8	6	38.3	38.3	23.8	37.42	-1.0695	-0.513226	-1.2395	-1.08846	-1.17396	-1.2012	-0.959387	-1.14715	-1.60138	-2.42373	-0.614697	-0.704189	-0.468039	-0.703003	-0.914034	-1.01876	-0.678837	-0.868427
W5EZF8	LOC_OS03G55820.1	Thioredoxin-like protein HCF164, chloroplastic, thioredoxin, putative, expressed, Thioredoxin-like protein HCF164, chloroplastic	5	5	1	37.5	37.5	8.4	31.355	-1.41465	-0.760345	-2.23342	-1.03448	-1.96827	-2.98659	-1.8018	-1.28589	-3.64882	-1.53177	-1.43246	-0.497459	-1.59125	-0.9046	-1.20291	-1.6065	-4.09595	-2.61557
W5C7V9	LOC_OS03G55874.1	ATP synthase subunit beta, putative, expressed, synthase subunit beta, chloroplastic	26	4	0	72.7	17	0	74.555	0.0796471	0.515343	-4.10183	-0.836397	0.612268	-0.385223	-0.123589	-0.220043	-2.45131	-2.70647	-0.971348	-1.2614	0.71595	1.49332	0.439157	0.221842	1.64132	0.692507
W5FPX3	LOC_OS03G55930.1	ribosomal protein, putative, expressed, protein S9	3	3	3	60.2	60.2	60.2	178.81	2.02135	2.01381	2.60422	2.47528	2.01485	2.15453	2.01774	2.70936	1.73274	2.06768	2.17672	1.6603	1.5194	1.31303	2.31724	2.42723	1.39698	1.20263
W5FEH1	LOC_OS03G56280.1	Malate dehydrogenase, lactate%2Fmalate dehydrogenase, putative, expressed	23	23	2	80.6	80.6	7.8	323.31	4.22489	5.20956	3.86905	4.25886	5.03152	5.03254	4.70461	4.74211	4.02455	3.86834	4.96407	5.26812	5.4025	5.23438	5.09391	5.1404	5.43226	5.34694
W5EY90	LOC_OS03G56300.1	oxidoreductase 23 kDa subunit, mitochondrial, 4Fe-4S binding domain containing protein, expressed	3	3	3	20.9	20.9	20.9	25.302	-3.80269	-3.81964	-1.91758	-1.91317	-4.36032	-3.75512	-3.60764	-1.59961	-2.74682	-1.20722	-2.1485	-2.32998	-1.74763	-1.53953	-1.51937	-3.54361	-1.65819	-3.31763
W5FSC8	LOC_OS03G56670.1	photosystem I reaction center subunit III, chloroplast precursor, putative, expressed, I reaction center subunit III, chloroplastic	7	7	7	26.9	26.9	26.9	112.73	2.96872	3.29223	2.73235	2.63001	3.89429	3.46286	2.97519	2.70378	3.02746	2.77624	3.0461	2.39054	3.37359	2.87376	3.09303	2.56981	3.45364	3.12925
W5FCC0	LOC_OS03G56800.1	Inosine-5'-monophosphate dehydrogenase, CBS domain containing membrane protein, putative, expressed	9	9	9	32.4	32.4	32.4	84.546	-1.01454	-0.290363	-0.0774326	-1.22112	0.364676	-0.113659	-0.024353	-0.026371	-0.553032	-0.2745	-0.362326	-0.543547	-0.217321	-0.395678	-0.301128	0.120724	-0.309746	-0.443008
W5FJT8	LOC_OS03G56810.1	tubulin%2FFtsZ domain containing protein, putative, expressed, Tubulin beta, Tubulin beta-7 chain	25	2	2	67.9	5.6	5.6	14.575	-2.40672	-4.4607	-4.38646	-4.74087	-4.74032	-4.11136	-1.33084	-0.678482	-3.54723	-4.38659	-1.47815	-1.85081	-3.59565	-2.4566	-2.209	-4.22071	-3.94279	-4.53581
W5FU56	LOC_OS03G56840.1	GTP-binding protein, putative, expressed, binding ATPase YchF	18	18	18	62.2	62.2	62.2	323.31	2.9589	3.61241	2.46341	2.87203	3.31478	2.9807	3.08596	2.65955	2.03852	1.22334	3.35253	3.2158	3.35522	3.41066	3.36567	3.31549	3.62077	3.50457
W5F706	LOC_OS03G56869.1	ribose-5-phosphate isomerase A, putative, expressed, Ribose-5-phosphate isomerase A	11	11	1	57.6	57.6	7.4	182.29	0.285286	1.26309	0.726713	0.421772	0.518202	0.479351	0.541538	0.288713	0.875889	-0.0574474	1.05115	0.451836	1.0845	0.586321	0.944075	0.606182	0.882479	0.683882
W5FDK4	LOC_OS03G57120.1	ferredoxin--NADP reductase, chloroplast precursor, putative, expressed, Ferredoxin--NADP reductase, root isozyme, chloroplastic, root-type isozyme, chloroplastic	7	7	3	19.7	19.7	10.4	24.363	0.68326	0.687786	1.72974	1.49886	0.973522	0.254412	-4.37641	0.790705	-4.20184	0.859322	0.628775	1.32936	0.706457	0.978947	1.01378	1.52108	0.710024	0.639975
W5FIQ5	LOC_OS03G57220.1	2-hydroxy-acid oxidase, hydroxyacid oxidase 1, putative, expressed, Peroxisomal (S)-2-hydroxy-acid oxidase GLO1	32	32	19	81.9	81.9	59.5	323.31	3.98568	4.5001	4.62211	4.54843	4.45487	4.41224	4.78025	4.80076	4.49419	4.47548	4.64341	4.55604	4.72549	4.6717	4.91866	4.83119	4.41904	4.14958
W5FV41	LOC_OS03G57340.1	chaperone protein dnaJ, putative, expressed, protein DnaJ	11	11	1	37.8	37.8	4.5	323.31	1.32714	2.32232	1.12061	1.72311	1.80326	2.00348	1.70963	2.364	1.31203	2.14151	2.06891	2.00885	2.13758	2.07884	1.45731	1.22384	2.22094	1.67348
E9NX12	LOC_OS03G58040.1	Probable glutamate dehydrogenase 3, glutamate dehydrogenase protein, putative, expressed	8	8	7	29.4	29.4	27	32.944	-1.87851	-0.869198	-1.2397	-1.01668	-1.20251	-0.520388	-1.39968	-1.12929	-0.945017	-0.417957	-1.09966	-1.54866	-0.909491	-1.04696	-0.905869	-1.19528	-1.18436	-1.24529
W5I329	LOC_OS03G58050.1	40S ribosomal protein S18, ribosomal protein S13p/S18e, putative, expressed	17	17	2	57.9	57.9	13.8	107.69	2.08395	2.31895	3.4949	3.36591	3.08086	2.80493	3.06275	3.32237	2.48266	2.84839	2.23353	1.74621	2.07204	1.82279	2.97421	2.98308	1.76611	2.00906
W5FIT2	LOC_OS03G58130.1	thioredoxin, putative, expressed, PITH domain-containing protein At3g04780	3	3	3	32.4	32.4	32.4	95.088	-4.37963	-0.249949	-0.0976868	-0.046217	-0.18856	0.134403	-0.173941	-0.0865612	0.168795	0.648718	-0.334261	-0.35384	0.274923	0.0444851	0.227789	-0.168043	0.18277	-0.108402
W5FIP7	LOC_OS03G58204.1	ribosomal protein L4, putative, expressed, 60S ribosomal protein L4	32	32	5	61.4	61.4	13.9	323.31	4.00321	4.35628	4.93268	4.80651	4.37401	4.2149	4.48942	4.28445	4.14027	4.17781	4.17812	3.90382	4.13447	4.01808	4.56074	4.45517	3.88775	3.82506
A0A077RPJ4	LOC_OS03G58300.1	indole-3-glycerol phosphate lyase, chloroplast precursor, putative, expressed, Tryptophan synthase alpha chain	7	7	6	41.4	41.4	36.3	55.043	-0.379341	0.304338	-0.150959	-0.469088	0.357586	0.694174	-0.484692	-0.253693	-0.684896	0.204672	-0.584614	-0.544699	0.0926971	-0.239227	0.242899	-0.167255	0.288172	0.520782
W5F7C4	LOC_OS03G58940.1	Protein YLS3, LTPL83 - Protease inhibitor/seed storage/LTP family protein precursor, putative, expressed	4	4	4	31.1	31.1	31.1	16.979	-2.34878	-3.70875	-1.91458	-2.63096	-2.75467	-4.83889	-2.90465	-2.81959	-3.22698	-3.69162	-2.80606	-3.77	-3.17432	-4.17411	-3.50986	-3.22133	-3.59136	-3.35868
W5E562	LOC_OS03G59020.1	T-complex protein 1 subunit theta, T-complex protein, putative, expressed	22	22	3	55.6	55.6	9.1	241.14	1.68869	1.92715	2.06373	2.30556	2.05994	2.0422	2.26813	2.15756	1.98558	2.41567	2.19139	1.73494	2.15891	1.85954	2.40614	2.21043	1.74538	1.69296
A0A096USR9	LOC_OS03G59050.1	DEAD-box ATP-dependent RNA helicase 37, DEAD-box ATP-dependent RNA helicase, putative, expressed, RNA helicase DED1	12	12	10	30.8	30.8	27.1	109.64	-0.890707	-0.157291	-0.854553	-0.814255	0.188898	0.258677	-0.172386	0.123453	-0.133368	-0.270313	0.0738468	0.229984	0.0863304	0.204708	0.49757	0.35173	0.732635	-0.0953655
A0A096USM9	LOC_OS03G59220.1	c1 complex subunit 7-2, cytochrome b-c1 complex subunit 7, putative, expressed	5	5	3	39.1	39.1	25.8	9.8201	-0.53673	-4.71237	-0.461788	-0.423496	-0.49107	-0.486601	-0.400454	-0.217348	-1.00195	-1.17339	-0.310442	-0.486891	-3.35348	-2.07633	-1.16294	0.111238	-0.904573	-0.675575
W5FHG8	LOC_OS03G59280.1	Blue copper protein, plastocyanin-like domain containing protein, putative, expressed	2	2	2	20.8	20.8	20.8	30.354	-3.96735	2.46382	2.48815	-4.02897	2.3871	1.73615	2.68167	1.60268	2.49723	2.12462	2.9149	2.26876	2.56818	-4.04535	-4.24423	-4.83103	1.95109	1.91276
W5FDI0	LOC_OS03G59300.1	No description available.	4	4	4	13.9	13.9	13.9	29.529	-4.00223	-1.75351	-1.73318	-1.71989	-1.77932	-2.09562	-2.90616	-3.19045	-2.45604	-3.15505	-1.87975	-4.30551	-4.3628	-2.01867	-1.63827	-1.54297	-4.33958	-2.14176
A0A077S4G0	LOC_OS03G59310.1	ribosomal protein, putative, expressed, 40S ribosomal protein S2	17	3	3	57.6	10.8	10.8	50.899	-0.735502	-0.704155	0.327904	0.653734	0.14636	-0.141184	-0.124592	0.0170975	-0.0483532	0.29501	-0.40052	-0.655693	-0.73259	-1.0515	0.495792	0.591993	-1.43396	-1.32604
W5FJP8	LOC_OS03G59310.1	ribosomal protein, putative, expressed, 40S ribosomal protein S2	17	17	3	75.1	75.1	14.1	323.31	3.67278	3.72208	4.46185	4.22042	4.00174	3.64244	3.88954	4.07571	3.3025	3.55997	3.72806	3.45572	3.51834	3.30882	4.07197	3.91369	3.51368	3.50249
W5FDZ3	LOC_OS03G59590.1	Mitochondrial Rho GTPase, ATP%2FGTP%2FCa%2B%2B binding protein, putative, expressed	6	6	6	14.3	14.3	14.3	37.205	-4.76452	-2.69149	-2.58711	-2.66353	-3.19924	-3.50679	-2.28307	-3.04427	-2.33342	-2.46562	-2.07127	-2.53149	-2.64054	-3.20887	-2.32899	-2.82797	-2.86189	-2.74315
W5EWH9	LOC_OS03G59640.1	chelatase subunit ChlD, chloroplastic, Magnesium-chelatase subunit ChlD, chloroplastic, magnesium-chelatase subunit chlD, chloroplast precursor, putative, expressed	12	12	2	39	39	7.1	99.889	0.111387	0.730312	0.653099	0.866695	0.292856	0.630728	0.41745	0.449465	-0.120436	-0.077055	0.412334	0.490137	0.153616	0.648689	0.458227	0.419237	0.0243511	0.00261879
W5FIC1	LOC_OS03G59640.1	chelatase subunit ChlD, chloroplastic, Magnesium-chelatase subunit ChlD, chloroplastic, magnesium-chelatase subunit chlD, chloroplast precursor, putative, expressed	16	16	16	45.4	45.4	45.4	183.49	1.98238	2.39938	2.03268	2.31941	2.16123	2.22774	1.92018	1.62376	1.62103	1.3997	1.80783	1.87121	2.15068	1.88891	2.05116	2.11712	2.12713	2.02003
W5FX66	LOC_OS03G60090.1	Probable methylenetetrahydrofolate reductase, Probable methylenetetrahydrofolate reductase, methylenetetrahydrofolate reductase, putative, expressed	26	26	1	57.1	57.1	1.9	304.53	1.44592	2.0033	2.15493	1.97038	2.01599	2.11666	2.50756	2.72408	1.8722	1.8357	2.56436	2.23873	2.2901	1.96198	2.46048	2.37954	1.88578	1.67928
W5F1G3	LOC_OS03G60100.1	50S ribosomal protein L17, putative, expressed, protein L17	7	7	7	36.8	36.8	36.8	28.352	1.36107	1.56307	2.35753	2.12536	1.17	1.48056	1.96808	2.00926	1.79868	2.08857	1.81821	1.33109	1.46696	1.15047	2.27315	2.15554	1.03338	1.03082
W5F1Z9	LOC_OS03G60370.1	Multiple inositol polyphosphate phosphatase 1, histidine acid phosphatase, putative, expressed	3	3	3	9	9	9	50.55	-2.8354	-3.86585	-3.54422	-3.63494	-1.02936	-1.59617	-1.9804	-3.90277	-3.73003	-4.41935	-2.00396	-1.82393	-2.32457	-3.12956	-0.753736	-2.18922	-1.40528	-0.648199
G8E2S8	LOC_OS03G60400.1	40S ribosomal protein S23, putative, expressed, 40S ribosomal protein S23	10	10	10	64	64	64	227.48	3.92805	4.4913	3.60575	4.22992	4.06311	3.68522	3.93415	3.54424	2.52347	2.53071	4.15985	4.56057	4.12816	4.1639	4.03625	4.16506	4.40016	4.50237
W5FAP9	LOC_OS03G60460.1	aminopeptidase, putative, expressed, Leukotriene A-4 hydrolase homolog, Leukotriene A-4 hydrolase	6	6	1	20.4	20.4	3	38.042	-3.1486	-1.27288	-0.710852	-1.72631	-1.47188	-1.27213	-0.621012	-0.936077	-1.12569	-1.05023	-1.2406	-0.676384	-1.50327	-1.78387	-1.28582	-1.58559	-1.69234	-1.67006
Q43655	LOC_OS03G60580.1	Actin-depolymerizing factor, actin-depolymerizing factor, putative, expressed, Actin-depolymerizing factor 3	6	6	2	61.3	61.3	20.4	48.603	-0.502312	-0.562893	-0.0334988	-0.762197	-0.18269	-1.4443	-0.0616703	-0.705845	-1.2487	-1.53998	-0.438463	-0.662828	-1.35463	-0.813395	-0.454252	-0.484093	-0.863134	-1.16369
W5FCR1	LOC_OS03G60740.1	expressed protein, TIC 62, chloroplastic	9	9	3	42.8	42.8	12.8	241.16	1.42234	1.358	1.456	1.58243	0.798653	0.685772	0.0379047	0.446716	0.512642	0.306055	0.130375	0.151787	1.23112	1.39747	1.39998	1.48034	1.40788	1.22703
W5FVE9	LOC_OS03G60780.1	Hsp70 nucleotide exchange factor FES1, armadillo%2Fbeta-catenin-like repeat containing protein, expressed	2	2	2	7.7	7.7	7.7	18.927	-3.11008	-2.86386	-2.77841	-2.34323	-3.2309	-3.45574	-4.50407	-2.61521	-4.92651	-3.73411	-5.04744	-3.66624	-3.4953	-2.73675	-3.12768	-2.42794	-2.96987	-3.15027
W5F069	LOC_OS03G61019.1	membrane translocase subunit TIM10, mitochondrial import inner membrane translocase subunit Tim, putative, expressed	2	2	2	30.9	30.9	30.9	8.5795	-3.15711	-4.72927	-2.43612	-2.71807	-3.3554	-3.64677	-3.65942	-4.65571	-3.53909	-3.16208	-3.83106	-3.53024	-2.93199	-3.08473	-3.156	-3.40709	-4.01456	-4.68004
W5FW30	LOC_OS03G61090.1	No description available.	6	2	2	59.5	24.1	24.1	151.3	0.889666	1.01639	1.03882	1.81522	1.00604	0.0325146	-0.0313873	0.0752907	1.39461	0.602331	-3.94097	-5.90931	1.79774	-0.285622	1.55399	0.985029	0.292828	0.881435
W5FCQ7	LOC_OS03G61090.1	No description available.	6	6	2	57.5	57.5	23.3	323.31	7.44825	7.64521	8.07528	7.91408	7.78431	7.47931	7.60475	6.30139	7.22084	6.76376	7.40758	7.14981	7.79931	7.34733	7.27437	7.41954	7.44799	7.38856
W5FHC5	LOC_OS03G61220.1	DEAD-box ATP-dependent RNA helicase 3, putative, expressed, DEAD-box ATP-dependent RNA helicase 3, chloroplastic, box ATP-dependent RNA helicase 3, chloroplastic	17	2	2	64	5.3	5.3	6.11	-1.51022	-4.43746	-3.88855	-1.3747	-0.797432	-0.469118	-1.49837	-1.56456	-2.33377	-2.39801	-2.48028	-1.47368	-4.09942	-1.61078	-4.27697	-3.60423	-3.33486	-3.48385
A0A075TDV1	LOC_OS03G61220.1	DEAD-box ATP-dependent RNA helicase 3, putative, expressed, DEAD-box ATP-dependent RNA helicase 3, chloroplastic, box ATP-dependent RNA helicase 3, chloroplastic	24	5	5	54.7	8.9	8.9	27.302	0.842094	0.89456	1.37601	1.35198	1.06286	1.11353	0.312929	0.265879	0.834915	-0.475222	0.619678	0.385954	0.760149	0.220009	1.37975	1.19633	0.550478	0.654427
W5FY97	LOC_OS03G61220.1	DEAD-box ATP-dependent RNA helicase 3, putative, expressed, DEAD-box ATP-dependent RNA helicase 3, chloroplastic, box ATP-dependent RNA helicase 3, chloroplastic	30	30	0	68.5	68.5	0	323.31	3.53555	3.88885	3.58482	3.57982	3.66893	3.54262	3.06234	2.87952	2.64603	2.36846	3.09652	3.28528	3.20428	3.28618	3.72389	3.54217	3.79311	3.59759
W5FYX6	LOC_OS03G61260.1	protein L18, 50S ribosomal protein L18, chloroplastic, ribosomal L18p/L5e family protein, putative, expressed	8	8	8	44.1	44.1	44.1	116.03	2.12567	2.36535	4.56864	4.15637	2.20599	2.48121	3.05944	3.33302	2.49502	2.725	2.33134	1.93873	2.08271	2.22827	2.98017	2.94065	1.79283	1.94527
W5FE56	LOC_OS03G61600.1	Phosphoribosylformylglycinamidine cyclo-ligase, phosphoribosylformylglycinamidine synthase, putative, expressed	5	5	0	29.2	29.2	0	31.776	-1.5842	-0.941174	-0.798351	-1.52024	-1.21188	-1.43055	-1.23418	-1.14976	-0.835129	-0.774504	-1.05197	-1.02176	-0.871847	-0.815502	-1.02303	-1.00886	-1.25812	-0.960827
W5FDW5	LOC_OS03G61680.1	Huntingtin-interacting protein K, huntingtin-interacting protein HYPK, putative, expressed	3	3	3	42.5	42.5	42.5	13.556	-3.84576	-2.11627	-1.71903	-1.83807	-2.28976	-2.46246	-2.34149	-1.5282	-2.75072	-2.38493	-2.52906	-2.26266	-2.08319	-1.53436	-1.93326	-1.862	-2.46786	-2.3618
W5FS94	LOC_OS03G61810.1	specific adenosine deaminase, tRNA-specific adenosine deaminase, putative, expressed	7	7	7	68.1	68.1	68.1	323.31	-0.0136566	1.48773	1.50435	0.453604	1.06816	1.19176	1.19844	0.398766	0.616434	0.986376	0.988235	0.658426	0.644266	0.207066	0.609777	0.374706	1.22992	0.146145
W5FAA4	LOC_OS03G61920.1	electron transfer flavoprotein subunit alpha, mitochondrial precursor, putative, expressed, Electron transfer flavoprotein subunit alpha, mitochondrial, flavoprotein subunit alpha, mitochondrial	7	7	7	29.2	29.2	29.2	39.507	-3.60225	-2.1258	-2.40699	-2.16794	-2.40924	-2.10049	-1.82134	-1.99439	-1.94617	-1.57611	-2.00405	-1.75848	-1.97693	-1.47999	-2.16138	-2.20745	-2.23178	-2.2473
W5DQ50	LOC_OS03G61960.1	Ferredoxin-1, 2Fe-2S iron-sulfur cluster binding domain containing protein, expressed	2	2	2	43.8	43.8	43.8	103.49	-4.05922	-3.25503	-3.45416	-4.73674	-3.497	-2.70408	-0.903532	-3.99062	-2.00225	-2.01503	-1.11355	-4.26358	-3.09076	-4.63269	-3.48995	-3.43751	-3.1217	-4.64663
W5G132	LOC_OS03G61960.1	Ferredoxin-1, 2Fe-2S iron-sulfur cluster binding domain containing protein, expressed	2	2	1	24.2	24.2	12.6	109.11	-4.12825	-0.512081	-1.81096	-1.37719	-1.29213	-1.14921	-3.26873	-3.69589	-3.51191	-3.17665	-3.53317	-3.26331	-4.21122	-3.89153	-4.19472	-2.28513	-2.51686	-4.40375
W5FYF7	LOC_OS03G61970.1	Actin-3, actin, putative, expressed, Actin, cytoplasmic	19	4	1	62.8	20	7.4	142.97	0.525991	1.06577	-0.26951	-0.870184	1.51137	1.43334	0.374187	0.910393	0.500849	-0.697453	0.8048	1.94357	1.55639	1.80411	1.43139	1.10653	1.47925	1.8679
W5H637	LOC_OS03G61990.1	glycine-rich RNA-binding protein 7, putative, expressed, 29 kDa ribonucleoprotein B, chloroplastic	4	4	4	20.6	20.6	20.6	6.5663	-3.97737	-1.31803	-1.15291	-1.62138	-1.12329	-1.35426	-1.49801	-2.04145	-3.86367	-2.86465	-1.59934	-2.08815	-1.39019	-3.00024	-1.66025	-2.1451	-1.62428	-1.93125
W5FG40	LOC_OS03G62240.1	No description available.	3	3	3	13.7	13.7	13.7	7.2983	-3.43222	-2.70684	-2.11008	-1.62733	-3.83577	-4.42057	-2.65074	-2.84234	-4.86172	-4.9896	-3.04436	-3.06994	-3.79874	-2.97334	-4.61677	-2.88222	-3.83701	-3.16763
W5FKK0	LOC_OS03G62370.1	WD40-like Beta Propeller Repeat family protein, expressed, Protein TolB	6	6	6	29.1	29.1	29.1	30.524	-2.63989	-3.60446	-1.72314	-2.78245	-2.34831	-2.27574	-1.69035	-2.16952	-4.15357	-2.20019	-1.53314	-2.34189	-2.30741	-2.42927	-4.29288	-2.25712	-2.77766	-2.88613
W5FEQ2	LOC_OS03G62490.1	Prohibitin-2, prohibitin-2, putative, expressed	10	10	10	44.3	44.3	44.3	135.1	1.14261	1.57488	0.588339	0.779264	1.41901	1.46354	1.05715	1.1046	1.14709	0.593687	1.47265	1.20151	1.83522	1.39705	1.53529	1.41775	1.72982	2.06819
W5FR78	LOC_OS03G62620.2	protein LEA14, late embryogenesis abundant protein, putative, expressed	10	10	1	42	42	4.5	58.43	0.278677	0.341019	0.976223	0.725191	0.709904	0.560482	1.36943	0.683369	1.64785	1.68509	1.13213	0.938862	0.940716	0.918091	0.873373	1.03952	0.186371	0.100904
W5DVK6	LOC_OS03G62630.1	ribosomal protein S6, putative, expressed, protein S6 alpha, chloroplastic	10	10	5	65.2	65.2	44	223.87	1.50046	2.00293	2.06428	2.03909	2.08186	2.00411	2.6694	2.64996	2.38947	2.5841	2.57656	2.49218	2.52518	2.33854	2.29805	2.25479	1.68396	1.6207
W5DQV1	LOC_OS03G62640.2	Putative RNA-binding protein Luc7-like, RNA-binding protein Luc7-like, putative, expressed	8	8	8	23	23	23	35.561	-0.937069	-0.441511	-1.36091	-1.77671	-0.774273	-0.974564	-1.27924	-1.50351	-1.63707	-0.690025	-1.07233	-1.15452	-1.13638	-1.1167	-1.39238	-0.776876	-0.430931	-0.814333
W5FUD3	LOC_OS03G62780.1	30S Ribosomal protein S1, S1 RNA binding domain containing protein, expressed	7	7	7	21.6	21.6	21.6	20.816	-0.64444	-0.637766	-0.402168	-0.517046	-0.464016	-0.311686	-0.216063	-0.338005	0.333254	0.0505695	-0.279327	-0.84425	-0.293299	-0.374367	-0.0313778	-0.260584	-0.954512	-0.578554
W5FG05	LOC_OS03G63400.1	transcription factor BTF3, putative, expressed, Transcription factor BTF3 homolog 4	9	6	6	74.2	57	57	191.64	1.30061	1.78415	1.17178	1.49028	1.51604	0.844805	1.28988	0.492733	0.441099	-0.473656	1.15283	1.23973	1.27237	1.24649	1.4489	1.2811	1.22799	0.887543
W5DQF4	LOC_OS03G63410.1	factor Tu, elongation factor Tu, putative, expressed	18	17	13	61.1	61.1	51.8	130.54	1.14536	1.3903	1.48208	1.43638	1.8442	1.97233	1.82359	1.74657	1.45611	1.44642	1.76936	1.53313	1.98049	2.27026	2.20831	2.0009	1.48721	1.6711
W5DLI3	LOC_OS03G63420.1	Monothiol glutaredoxin-S7, chloroplastic, OsGrx_S14 - glutaredoxin subgroup II, expressed, Monothiol glutaredoxin-S7, chloroplastic	3	3	3	46.9	46.9	46.9	63.351	-1.25264	-0.187973	-1.64792	-1.17279	-0.668869	-0.600327	-1.11072	-4.26485	-2.93397	-2.49301	-3.15203	-0.283083	-3.20239	-3.69462	-0.147169	-0.735039	-2.31928	-3.10727
W5FYN0	LOC_OS03G63430.1	proteasome subunit, putative, expressed, ATPase regulatory subunit 12 homolog B	11	11	11	24.8	24.8	24.8	18.005	0.393509	0.558548	1.17838	-0.119728	1.04373	0.0725117	0.874092	-0.101151	0.310301	-0.734022	0.978546	0.589077	0.950802	0.399187	0.434925	0.377405	0.681683	0.425682
W5FGX7	LOC_OS03G63480.1	repeat, PH and SEC7 domain containing protein secG, ankyrin repeat domain containing protein, expressed	19	7	7	73	31	31	136.01	-1.3455	-1.19814	0.820059	0.0971012	-1.22718	-1.57347	-0.261105	-0.22403	-1.00876	-1.53618	-1.04847	-0.927187	-1.61096	-1.77213	-0.977377	-0.911079	-1.85934	-2.94474
W5DNR0	LOC_OS03G63480.1	repeat, PH and SEC7 domain containing protein secG, ankyrin repeat domain containing protein, expressed	19	19	7	68.3	68.3	26.6	323.31	1.8588	2.33349	3.40606	3.06641	2.0209	2.08646	3.0492	3.07414	2.39407	2.7233	2.44458	2.29831	2.15142	2.11438	2.53325	2.62548	1.35967	1.6254
W5FFG1	LOC_OS03G63710.1	Probable ADP-ribosylation factor GTPase-activating protein AGD9, GTPase-activating protein, putative, expressed	9	9	9	31.2	31.2	31.2	146.73	0.934055	1.19077	0.562592	0.498648	1.02655	0.402842	0.621746	0.240812	0.891863	-0.108189	0.785435	0.832403	0.391306	0.6024	0.23521	0.219736	0.921051	0.421381
W5FKQ9	LOC_OS03G63860.1	DANA2, putative, expressed, Outer envelope pore protein 24, chloroplastic, pore protein 24, chloroplastic	4	4	4	35.4	35.4	35.4	9.7366	-2.04083	-1.71672	-2.19644	-4.45372	-1.43553	-1.13324	-0.714941	-0.631317	-3.14163	-3.34305	-3.69242	-2.67646	-0.844719	-1.11517	-1.29163	-1.52316	-2.37688	-1.55733
W5DSE3	LOC_OS03G63950.1	PSRP1, chloroplastic, plastid-specific 30S ribosomal protein 1, chloroplast precursor, putative, expressed	12	1	1	32.9	3.8	3.8	2.8204	-0.545837	-0.303555	-3.44441	-2.51043	-0.948313	-4.67476	0.184038	0.42848	0.390661	-3.92059	0.0504761	-4.31114	-0.545343	-0.909285	-0.256294	-0.42312	-0.999146	-0.879108
W5F750	LOC_OS03G63950.1	PSRP1, chloroplastic, plastid-specific 30S ribosomal protein 1, chloroplast precursor, putative, expressed	13	13	2	34.2	34.2	4	323.31	3.68205	4.09843	3.12647	3.39682	3.49493	3.63887	3.8282	4.46688	2.72246	3.66766	4.17362	4.14313	4.00388	4.21268	3.96312	3.65059	3.45802	4.02499
W5DSD3	LOC_OS03G64020.1	expressed protein	7	7	7	29.2	29.2	29.2	25.738	-1.76471	-1.38982	-1.11547	-0.901505	-1.0462	-0.826065	-0.473648	-0.77199	-0.969324	-0.856813	-0.893164	-1.6423	-1.17183	-1.70245	-0.857784	-1.25229	-1.91284	-2.80468
W5DSD5	LOC_OS03G64140.1	No description available.	3	3	3	21.4	21.4	21.4	20.418	-4.22489	-2.37625	-2.1904	-1.69948	-2.67916	-2.13584	-3.82705	-2.56	-4.72519	-4.41018	-2.37384	-2.6222	-2.52783	-2.4056	-2.47572	-2.78974	-3.27501	-4.16011
W5FB38	LOC_OS03G64190.1	la domain containing protein, putative, expressed, HTH La-type RNA-binding protein C1527.03	3	3	2	20.6	20.6	16.5	53.88	-3.05242	-1.18716	-2.32144	-1.78539	-1.00791	-1.7688	-1.72506	-1.95825	-1.9436	-2.97947	-1.42885	-1.57613	-1.24603	-1.63748	-1.25892	-1.62533	-1.52481	-1.79074
W5DTT3	LOC_OS03G64210.1	60 kDa chaperonin, T-complex protein, putative, expressed	35	3	2	68.9	9.4	5.4	71.398	-0.28754	-0.364105	-1.58983	-3.20316	-0.354826	-2.9299	-0.91461	-1.03498	-4.11578	-2.36462	-0.292898	0.419159	-1.1258	-3.03059	-0.0843105	-0.623476	0.288755	-4.20504
W5FKY4	LOC_OS03G64210.1	60 kDa chaperonin, T-complex protein, putative, expressed	35	33	0	68.9	65.8	0	323.31	4.06692	4.24061	4.5894	4.51923	4.14169	4.0156	4.35854	4.39941	4.57585	4.53485	4.2319	4.08245	4.36873	4.18066	4.63415	4.48541	3.961	3.87028
W5FX42	LOC_OS03G64400.1	oxidoreductase%2F transition metal ion binding protein, putative, expressed, Epidermal growth factor receptor substrate 15-like 1	3	3	3	3.9	3.9	3.9	4.8952	-3.17276	-2.06029	-1.93424	-2.29366	-2.4352	-1.78461	-2.16028	-2.40107	-1.38281	-1.91385	-2.22109	-2.61903	-1.7901	-2.42445	-3.8602	-1.81484	-2.0362	-2.18176
W5BPS8	LOC_OS04G01230.1	phosphoglycerate mutase, putative, expressed	5	5	4	11.1	11.1	9.1	10.251	-3.19838	-0.764891	-0.8109	-0.997255	-0.541004	0.176706	-0.600119	-0.935213	-0.851753	-0.842123	-0.315893	-0.549915	-2.94462	-0.360075	-1.71992	-0.548424	-0.0577259	-0.540434
W5BJX9	LOC_OS04G01290.1	factor 3 subunit M, proteasome subunit, putative, expressed	10	10	3	33.9	33.9	10.3	63.52	-0.313543	-0.136875	-0.842432	-0.125402	-0.229136	0.256393	-0.310305	0.0674191	-0.369102	0.210823	-0.209112	0.162336	0.147871	0.0569324	0.0833778	0.325871	-0.230988	-0.613024
W5B4A4	LOC_OS04G01540.1	No description available.	23	23	11	75.5	75.5	37.7	323.31	4.9042	5.4181	4.84896	5.26756	5.53924	5.69963	5.00347	5.07332	4.57039	4.98437	4.7497	4.55595	5.12582	4.99533	4.94242	4.87957	5.02122	5.13955
W5ABN0	LOC_OS04G01690.1	Arginine decarboxylase 2, pyridoxal-dependent decarboxylase protein, putative, expressed, Biosynthetic arginine decarboxylase	2	2	2	5.2	5.2	5.2	15.269	-2.35541	-3.50251	-2.98394	-2.93606	-3.0019	-4.14792	-2.38518	-2.72613	-3.80902	-3.20478	-3.85501	-3.58583	-3.22178	-3.28312	-2.87794	-2.98085	-4.65261	-3.39285
W5BQ60	LOC_OS04G02050.1	bifunctional 3-phosphoadenosine 5-phosphosulfate synthetase, putative, expressed, sulfurylase 4, chloroplastic	18	18	14	81.3	81.3	67.6	128.75	1.03261	1.77714	2.0567	1.78275	1.74452	1.28191	1.46375	1.19368	1.06745	0.908756	1.63888	1.36726	1.65497	1.84143	1.99003	2.16622	1.64804	1.05714
W5BNH4	LOC_OS04G02670.1	No description available.	2	2	1	35.3	35.3	19.6	6.4542	-0.232391	-1.87138	1.4493	1.13583	-1.74884	0.723833	1.39252	1.56039	-3.62099	1.60173	-1.02901	1.0509	-4.0295	0.596085	0.682467	1.45768	-3.28443	0.918478
W5AP10	LOC_OS04G02780.1	amidase family protein, putative, expressed, Translocon at the outer membrane of chloroplasts 64	4	4	3	14.3	14.3	12.3	112.26	-2.25547	-1.25413	-1.48919	-1.56987	-3.78658	-3.88956	-1.56176	-1.33433	-1.50845	-1.93149	-1.36378	-1.50053	-2.28054	-3.5209	-2.08525	-2.44056	-5.63059	-2.82912
W5DB86	LOC_OS04G02820.1	116 kDa U5 small nuclear ribonucleoprotein component, elongation factor, putative, expressed	25	1	0	31.6	2.3	0	33.318	-3.16079	-2.08616	-0.00722694	0	-1.0067	-1.18593	-0.0767517	-0.32303	-3.80292	-3.59079	-0.874424	-2.13807	-3.10588	-0.292885	-0.280855	-2.80771	-3.67375	-2.20595
W5C3E3	LOC_OS04G02900.1	Pyruvate dehydrogenase E1 component subunit alpha-3, chloroplastic, component subunit alpha-3, chloroplastic, dehydrogenase E1 component domain containing protein, expressed	17	17	17	48.8	48.8	48.8	90.108	0.461102	0.750374	0.373417	0.556492	0.73251	0.882843	0.792791	0.717697	0.684505	0.884321	0.77634	0.50839	0.581671	0.922085	0.759588	0.517246	0.265554	0.0547867
W5B2J4	LOC_OS04G05010.1	CBS domain containing membrane protein, putative, expressed, activated protein kinase subunit gamma-3	9	9	9	54.8	54.8	54.8	323.31	2.3736	2.83856	2.90742	2.76122	2.41926	2.65745	2.76665	2.27034	1.99897	1.65533	2.83112	2.6492	2.75065	2.48749	2.8472	2.74232	2.31094	2.1706
D6QX85	LOC_OS04G08350.1	cyanoalanine synthase/cysteine synthase 1, mitochondrial, cysteine synthase, chloroplast/chromoplast precursor, putative, expressed	9	9	0	28.6	28.6	0	131.38	2.37569	2.65534	2.94686	2.70459	2.76734	2.83367	2.6471	3.03983	2.74449	2.55666	2.69085	2.52674	2.77836	2.58229	3.1572	3.01454	2.43136	2.55702
D8L9G3	LOC_OS04G16680.1	fructose-1,6-bisphosphatase, putative, expressed, Sedoheptulose-1,7-bisphosphatase, chloroplastic	31	31	31	62.1	62.1	62.1	323.31	5.8952	6.08324	6.01117	6.1354	6.29454	5.9788	6.0204	5.95764	5.82338	5.96774	6.01516	5.92433	6.19226	5.86341	6.11946	6.2012	5.91257	5.50681
W5AXP2	LOC_OS04G16728.1	protein S15, chloroplastic, 30S ribosomal protein S15, chloroplastic, chloroplast 30S ribosomal protein S15, putative, expressed	10	10	10	53.8	53.8	53.8	197.22	2.84519	2.82211	2.83275	2.70825	2.79127	3.01002	2.57785	2.59556	2.21511	2.50524	2.93826	2.5604	2.7361	2.44757	2.48645	2.37884	2.55401	2.42466
S4Z3F2	LOC_OS04G16740.1	ATP synthase subunit alpha, putative, expressed, ATP synthase subunit alpha, ATP synthase subunit alpha, chloroplastic	42	42	37	62.7	62.7	60.5	323.31	5.73337	6.29861	6.20352	6.28189	6.44078	6.41467	6.35815	6.35746	6.10555	6.07548	6.32316	6.06321	6.19933	6.21521	6.47993	6.5313	6.2643	6.33582
S4Z381	LOC_OS04G16745.1	30S ribosomal protein S14, chloroplastic, protein S14, chloroplastic, chloroplast 30S ribosomal protein S14, putative, expressed	4	4	4	35	35	35	48.252	1.90823	1.62753	2.7721	2.60424	2.49231	2.27004	2.47819	2.57378	2.11476	2.01823	1.86726	1.7648	1.76737	1.76294	2.19823	2.81425	1.59822	1.77093
P06528	LOC_OS04G16748.1	ATP synthase subunit b, chloroplastic, synthase subunit b, chloroplastic, ATP synthase B chain, putative, expressed	14	14	14	57.9	57.9	57.9	323.31	3.26374	3.88767	3.50452	4.0037	3.77662	3.91853	3.71393	3.59549	3.08608	2.58623	3.57088	3.65949	3.78928	3.9829	4.00677	3.84382	3.81673	3.86837
S4Z3F5	LOC_OS04G16764.1	30S ribosomal protein S4, chloroplastic, chloroplast 30S ribosomal protein S4, putative, expressed, protein S4, chloroplastic	8	8	8	47.3	47.3	47.3	151.09	1.3529	1.32578	1.53722	1.8832	1.53902	1.51744	1.54977	1.50836	1.52739	1.82361	1.30719	0.872589	1.05876	0.605715	1.60472	1.35949	1.02186	0.519197
W5ELB5	LOC_OS04G16770.1	Photosystem Q(B) protein, Q(B) protein, photosynthetic reaction center protein, putative, expressed	2	2	2	36.1	36.1	36.1	7.1797	-3.65688	-3.39683	-2.13182	-2.39568	-4.42759	-4.42096	-2.62974	-2.63883	-1.75625	-0.0773277	-0.995256	-2.63123	-3.41833	-1.19522	-2.63182	-2.48879	-3.69906	-4.6539
S4Z3I9	LOC_OS04G16812.1	protein L23, chloroplastic, 50S ribosomal protein L23, chloroplastic, chloroplast 50S ribosomal protein L23, putative	5	5	5	52.7	52.7	52.7	42.497	-1.15066	-0.64966	-0.976753	-1.34449	-0.10714	-0.978483	-0.392071	-0.974081	-0.345278	-0.701675	-0.319895	-1.25405	-0.605173	-0.934206	-0.516075	-0.894699	-0.584827	-0.973127
W4ZYU2	LOC_OS04G16820.1	DNA-directed RNA polymerase subunit beta, DNA-directed RNA polymerase subunit beta, DNA-directed RNA polymerase subunit beta, putative, expressed	3	3	3	11.3	11.3	11.3	16.742	-2.73724	-2.04302	-4.34675	-4.29575	-1.75574	-1.81092	-4.26248	-2.68986	-2.77217	-2.84745	-2.66754	-2.72478	-2.86952	-2.82783	-2.67027	-2.68924	-2.84625	-1.5273
W5B665	LOC_OS04G16822.1	50S ribosomal protein L22, chloroplastic, chloroplast 50S ribosomal protein L22, putative, expressed, protein L22, chloroplastic	3	3	3	25.7	25.7	25.7	18.229	-0.0581913	-0.635489	0.143965	-0.114077	-0.711456	1.35716	-0.315304	0.405357	-2.08917	-0.629126	0.0206146	-0.676937	0.0762539	-0.46059	-2.00179	-2.03425	-0.722712	-2.86382
W5I027	LOC_OS04G16824.1	chloroplast 30S ribosomal protein S3, putative, expressed, 30S ribosomal protein S3, chloroplastic, protein S3, chloroplastic	15	15	6	46	46	18.8	140.28	3.05162	3.4178	4.20104	4.11896	3.20301	3.19054	3.87777	3.84498	3.29724	3.77339	3.25311	2.93951	2.92396	3.29329	3.75738	3.78275	2.94144	3.02263
S4Z9E3	LOC_OS04G16832.1	chloroplast 30S ribosomal protein S8, putative, expressed, protein S8, chloroplastic, 30S ribosomal protein S8, chloroplastic	7	7	7	53.7	53.7	53.7	48.36	1.43394	2.11315	1.46244	1.30016	2.32704	2.23985	1.77509	2.05381	1.0633	1.87971	2.24098	1.91376	1.85728	1.98078	2.27544	2.18641	2.25543	2.08721
P58272	LOC_OS04G16834.1	factor IF-1, chloroplastic, translation initiation factor IF-1, chloroplast, putative, expressed, Translation initiation factor IF-1, chloroplastic	6	4	4	60.2	42.5	42.5	96.463	0.815958	0.969418	0.293324	0.265303	0.938147	-0.114349	-0.744806	-0.765284	-0.7649	-1.58682	-0.422728	-0.165213	0.470375	0.544737	0.519804	0.0726624	0.712198	0.440569
W5C5W5	LOC_OS04G16856.1	chloroplast 30S ribosomal protein S7, putative, expressed, protein S7, chloroplastic, 30S ribosomal protein S7, chloroplastic	11	11	11	47.9	47.9	47.9	40.478	2.70121	2.9677	3.84816	4.2506	2.50725	2.71205	3.25701	3.1679	2.73556	2.99894	2.61179	2.39703	2.45128	2.55792	3.3109	3.55673	2.4652	2.6409
W5FX80	LOC_OS04G18090.1	Histone H1, histone H1, putative, expressed	4	3	3	27.3	21	21	7.9583	0.507317	0.0608444	0.795418	0.179317	-3.25426	-0.543139	-1.2508	-0.194078	-1.2014	-0.649097	-0.750801	-0.731489	-0.87718	-1.46459	-0.495665	1.18034	-0.77066	-0.885374
W5BA50	LOC_OS04G18090.1	Histone H1, histone H1, putative, expressed	5	5	1	23.3	23.3	8.9	54.392	0.998365	0.806021	1.96259	1.67859	0.0594006	1.20512	0.302711	0.122339	-0.110456	0.100153	-0.323908	-0.692591	0.689075	0.73177	1.2557	1.87262	0.772558	0.997946
W5F969	LOC_OS04G18090.1	Histone H1, histone H1, putative, expressed	7	7	2	20.3	20.3	7.6	24.903	-0.35548	-0.33235	0.837259	0.162376	-1.13746	-0.398232	0.619429	1.0333	-0.359053	0.0636444	-0.170179	-0.396927	-1.24837	-0.0940056	0.231047	-0.32954	-1.27305	-0.611286
O65795	LOC_OS04G18090.1	Histone H1, histone H1, putative, expressed	6	1	1	20.5	7.6	7.6	45.695	0.232826	0.685698	-0.0879135	0.015667	-0.156818	-0.623545	-0.632143	-1.26396	-4.32524	-1.52582	-0.407032	-0.542107	0.0722809	0.170389	0.618668	0.112535	-0.216028	0.0339413
Q9XHL9	LOC_OS04G18090.1	Histone H1, histone H1, putative, expressed	6	5	2	22.5	19.3	11.6	36.723	2.91746	3.129	3.50678	3.73403	2.68063	3.03687	3.66173	4.14503	3.69583	3.898	3.26918	3.50914	2.65822	3.34744	3.5073	3.37705	2.74243	3.74351
A4ZCD1	LOC_OS04G20220.1	Elongation factor 1 alpha, elongation factor Tu, putative, expressed	15	15	4	32.8	32.8	9.2	78.511	1.04185	1.07713	1.34787	1.20903	1.16121	0.778366	0.914978	0.85124	1.30697	0.392025	0.766247	0.0439129	1.03514	0.763622	0.651642	0.964645	1.34307	0.920557
W5B501	LOC_OS04G20230.1	neighbor of COX4, putative, expressed, membrane protein complex subunit 8/9 homolog	3	3	3	17.8	17.8	17.8	4.8561	-2.66996	-2.20066	-1.87352	-2.1973	-2.97515	-2.14458	-4.01329	-1.37622	-1.60907	-1.6042	-3.60453	-1.98852	-4.2205	-4.61528	-1.76238	-1.98487	-2.36459	-3.6459
W5BDY4	LOC_OS04G23820.1	methionyl-tRNA synthetase, putative, expressed, GU4 nucleic-binding protein 1	11	1	1	50.7	9.7	9.7	16.061	-3.3523	-4.95936	-2.64341	-4.78813	-4.35992	-2.07397	-2.12184	-1.71212	-2.95599	-3.62408	-1.0911	-0.780081	-1.43114	-3.74501	-3.59289	-2.85585	-2.97222	-1.07333
W5AP71	LOC_OS04G23820.1	methionyl-tRNA synthetase, putative, expressed, GU4 nucleic-binding protein 1	12	12	2	61.9	61.9	20.9	209.12	2.10751	2.30416	2.31992	2.16512	1.34056	1.53967	2.07178	2.52002	1.37217	1.09046	1.67837	2.16108	1.85469	2.41382	2.46989	2.16648	1.67813	1.74989
W5BDL8	LOC_OS04G23890.1	AGC_PVPK_like_kin82y.10 - ACG kinases include homologs to PKA, PKG and PKC, expressed, Phototropin-2, Phototropin-2	10	10	10	15.1	15.1	15.1	61.681	-3.51983	-2.40634	-1.69462	-2.10559	-2.5114	-2.85885	-1.47692	-1.84523	-4.28637	-3.88969	-2.49289	-3.18472	-2.56944	-2.18106	-2.13126	-2.39304	-2.17563	-2.20687
W5BGC2	LOC_OS04G24140.1	Ribose-5-phosphate isomerase A, ribose-5-phosphate isomerase A, putative, expressed	11	11	11	62.8	62.8	62.8	222.98	0.216356	0.732599	0.725828	0.620991	1.03826	1.23642	1.42903	1.56773	0.933479	1.15523	1.09499	1.1082	1.00938	0.821253	0.757612	0.558598	0.553028	0.633623
W5DD94	LOC_OS04G24460.1	phytase, putative, expressed	2	2	2	6.2	6.2	6.2	4.9308	-3.9338	-3.66642	-3.88853	-3.93076	-5.01109	-1.93477	-4.81384	-2.55118	-1.80566	-2.18707	-4.58998	-2.97035	-3.92307	-3.15735	-4.13172	-3.39879	-2.83193	-3.35209
W5DBW7	LOC_OS04G24469.1	23 kDa jasmonate-induced protein, jasmonate-induced protein, putative, expressed	4	4	4	43.9	43.9	43.9	44.599	-3.19943	-4.39102	-2.51796	-4.39332	-4.01038	-3.69348	0.312559	0.521282	-0.0729656	-0.0398827	-0.366871	-0.81665	-3.22437	-5.4174	-3.72081	-4.33653	-4.40965	-4.85651
W5ATY4	LOC_OS04G24520.1	ribosomal protein L51, putative, expressed	5	5	1	51.6	51.6	12.6	36.386	-0.888025	-0.891216	-0.15517	-0.27302	-1.83694	-1.24786	-0.774714	-0.00640869	-0.462967	-0.365334	-0.816772	-1.23768	-1.45255	-1.20641	-0.0919247	0.081852	-1.22154	-1.14014
W5ASQ5	LOC_OS04G26910.1	Probable aldo-keto reductase, Probable aldo-keto reductase 2, oxidoreductase, aldo/keto reductase family protein, putative, expressed	6	6	2	31.1	31.1	12	22.772	-2.36763	-0.914639	0.644838	-0.495344	-0.401676	-1.29639	-1.42453	-1.26171	-3.78009	-4.12286	-1.77631	-2.684	-1.51504	-1.3451	-1.57779	-1.45978	-1.15762	-2.63621
W5HZ68	LOC_OS04G27860.1	40S ribosomal protein S27, 40S ribosomal protein S27, putative, expressed	6	6	6	48.8	48.8	48.8	126.23	1.09801	0.912764	1.17211	1.81306	1.05728	1.59359	1.40448	1.27934	1.4863	1.67891	0.89814	0.450823	1.08022	0.937525	1.42349	1.45504	1.20057	0.873158
W5EY60	LOC_OS04G28090.1	MYB family transcription factor, putative, expressed, cycle 5-like protein	4	4	4	4.9	4.9	4.9	7.4381	-3.2849	-4.02903	-1.9234	-1.23001	-3.47425	-4.28817	-2.71558	-2.58016	-3.59765	-3.12064	-3.43289	-3.01488	-3.30067	-2.99639	-2.63471	-2.11656	-3.50244	-3.66146
W5BFL7	LOC_OS04G28420.1	peptidyl-prolyl isomerase, putative, expressed, 70 kDa peptidyl-prolyl isomerase	6	6	1	11.9	11.9	1.5	22.088	-4.43224	-2.25093	-2.36824	-4.08531	-2.78964	-3.04865	-0.997795	-1.29674	-1.1846	-1.22355	-0.920126	-1.65744	-2.18656	-2.27808	-3.87103	-3.43769	-2.97018	-4.29325
W5APP4	LOC_OS04G30420.1	Quinone-oxidoreductase homolog, chloroplastic, dehydrogenase, putative, expressed	2	2	1	9.9	9.9	3.3	14.834	-4.22177	-3.98592	-3.21583	-3.49048	-4.70246	-3.42247	-3.27216	-3.27721	-3.59971	-3.22679	-3.34241	-4.13941	-1.26604	-1.71489	-1.5343	-1.92071	-0.99719	-1.78974
W5BUV7	LOC_OS04G30430.1	Ras GTPase-activating protein-binding protein 1, nuclear transport factor 2, putative, expressed	8	8	8	24.2	24.2	24.2	156.71	1.00982	1.65182	1.49484	1.54009	1.2849	0.712776	1.31492	1.2783	0.40299	0.469158	1.20446	1.15783	1.38918	1.60393	1.36086	1.63753	1.0959	1.09241
W5BET4	LOC_OS04G30760.1	dichloro-2,5-cyclohexadiene-1,4-diol dehydrogenase, 3-oxoacyl-reductase, chloroplast precursor, putative, expressed	8	8	1	34.3	34.3	7.4	150.75	0.76684	0.866817	-0.36553	0.0791607	0.830198	0.331619	0.764439	0.451965	0.617979	-0.932167	0.371803	0.639257	0.93791	0.933626	0.594521	0.568871	1.06187	0.906313
W5B7N4	LOC_OS04G30780.1	eukaryotic translation initiation factor 3 subunit H, putative, expressed, factor 3 subunit H	6	6	6	26.2	26.2	26.2	13.638	-2.77123	-3.892	-2.10009	-2.281	-2.17362	-1.97732	-4.0723	-2.95778	-4.32324	-4.29857	-1.99191	-1.81834	-3.6172	-1.18481	-1.29139	-3.51416	-5.45174	-1.96186
W5A1E4	LOC_OS04G30890.1	DnaJ homolog subfamily C member 2, MYB family transcription factor, putative, expressed	9	9	9	21.6	21.6	21.6	54.221	-2.00248	-1.10056	-1.50658	-1.53489	-1.39764	-0.943302	-1.26367	-0.849594	-0.753599	-0.853867	-0.909554	-1.02567	-0.891451	-0.989592	-1.39627	-0.901644	-0.756748	-1.43699
W5AYW8	LOC_OS04G31040.1	Violaxanthin de-epoxidase, chloroplastic, violaxanthin de-epoxidase, putative, expressed	11	11	1	31.7	31.7	2.4	169.76	-0.547338	0.65744	-0.544325	-0.905272	-0.191559	0.31358	-0.185272	-0.121038	-1.34	-1.56512	-0.10347	0.630024	0.486109	1.5578	0.0989552	0.196684	0.968246	1.12859
W5ASH6	LOC_OS04G31690.1	UPF0250 protein	3	3	3	47.6	47.6	47.6	188.98	-1.63304	-0.18144	-1.8729	-0.8785	-2.43008	-0.492476	-0.432592	-0.697899	-1.01019	-0.975992	-0.322971	-0.0314827	0.0246925	-0.272301	-0.139128	0.65855	-0.531256	-0.55718
W5BSI2	LOC_OS04G31700.1	methylisocitrate lyase 2, putative, expressed, Carboxyvinyl-carboxyphosphonate phosphorylmutase	6	6	6	30.8	30.8	30.8	28.836	-2.47546	-1.98035	-0.968719	-1.1344	-2.28248	-2.80496	-1.80176	-1.46843	-2.49031	-2.31333	-1.29311	-2.90055	-2.91124	-3.96695	-4.15663	-1.73351	-2.91909	-2.76845
W5C290	LOC_OS04G32020.1	oxoglutarate dehydrogenase E1 component, 2-oxoglutarate dehydrogenase E1 component, mitochondrial precursor, putative, expressed	12	12	12	19.8	19.8	19.8	116.87	-0.914759	-0.0909863	0.125713	-0.0913105	-0.117794	0.0968742	0.0237217	0.346655	0.364937	0.786396	-0.10531	-0.743191	-0.269325	-0.690514	-0.330774	-0.166075	-1.06532	-1.15479
W5E9S7	LOC_OS04G32330.1	dihydrolipoyllysine-residue succinyltransferase component of 2-oxoglutarate dehydrogenase complex, mitochondrial precursor, putative, expressed, component of 2-oxoglutarate dehydrogenase complex	6	3	3	26.4	19.7	19.7	28.425	-2.03872	-1.01207	-0.801498	-0.723623	-0.727221	-1.67795	-0.956884	-1.8486	-2.2993	-2.10431	-1.23861	-1.27929	-1.07849	-1.33199	-1.0993	-3.08399	-1.67676	-1.62217
W5B5M5	LOC_OS04G32330.1	dihydrolipoyllysine-residue succinyltransferase component of 2-oxoglutarate dehydrogenase complex, mitochondrial precursor, putative, expressed, component of 2-oxoglutarate dehydrogenase complex	9	9	6	33	33	25.8	64.955	0.0068512	0.213066	0.327221	-0.0481758	-0.29314	0.274029	0.115953	0.0408707	0.750553	-0.537868	-0.0953293	0.164455	0.0455971	-0.00469208	0.763391	0.320175	-0.309303	-0.710041
A0A096UUG6	LOC_OS04G32560.1	ATP-dependent Clp protease ATP-binding subunit clpA homolog CD4B,chloroplast precursor, putative, expressed, Chaperone protein ClpC1, chloroplastic, protein ClpB	65	17	2	62.2	23	1.5	323.31	1.92989	2.12501	2.71894	2.65912	2.20948	2.08757	2.15846	2.21978	2.16226	2.6031	2.41276	2.06866	2.16065	2.11468	2.59126	2.40095	1.65345	1.56941
W5BD57	LOC_OS04G32560.1	ATP-dependent Clp protease ATP-binding subunit clpA homolog CD4B,chloroplast precursor, putative, expressed, Chaperone protein ClpC1, chloroplastic, protein ClpB	72	72	20	66.6	66.6	27	323.31	4.93512	5.33445	5.87174	5.90365	5.26475	5.19007	5.51077	5.52186	5.38089	5.34594	5.37227	5.16189	5.33768	5.31943	5.5528	5.63071	5.00608	5.00752
W5AU16	LOC_OS04G32650.1	Glycine--tRNA ligase 1, mitochondrial, tRNA synthetase class II core domain containing protein, expressed	6	5	1	13.1	11.9	3.3	19.388	-2.66086	-3.63408	-2.38614	-2.74568	-4.73999	-2.51663	-2.83727	-3.34605	-3.46108	-3.54607	-3.20166	-3.79366	-4.02022	-3.76644	-3.34771	-4.54382	-2.64436	-3.91009
W5BF57	LOC_OS04G32660.1	cytochrome b-c1 complex subunit Rieske, mitochondrial precursor, putative, expressed, c1 complex subunit Rieske	3	3	3	22	22	22	42.2	-3.34757	-3.8726	-1.07594	-3.93988	-2.47222	-2.29699	-1.56758	-1.61601	-2.49635	-4.03929	-3.86824	-1.61764	-3.81767	-2.50982	-3.33701	-0.990732	-2.36583	-2.16465
W5H2P3	LOC_OS04G32950.1	calreticulin precursor protein, putative, expressed, Calnexin homolog	11	3	3	20.3	4.9	4.9	47.854	0.167032	-4.40358	-2.55437	-2.7058	-4.20339	-5.28471	-2.89958	-2.88349	-2.6552	-3.76446	-4.10625	-2.96805	-3.77492	-3.40731	-2.88957	-3.02695	-3.99121	-3.0505
W5GSY4	LOC_OS04G32950.1	calreticulin precursor protein, putative, expressed, Calnexin homolog	11	5	2	26.6	13.1	6.4	17.33	-3.43814	-1.1811	-1.04702	-1.65998	-0.877689	-1.93378	-1.12434	-1.48324	-0.809547	-1.26439	-3.43332	-1.31448	-4.07184	-1.56264	-1.07055	-1.07649	-4.04462	-3.68273
W5GR03	LOC_OS04G32950.1	calreticulin precursor protein, putative, expressed, Calnexin homolog	18	18	0	38.4	38.4	0	251.15	1.49782	1.79553	2.89191	2.76412	1.53605	1.70824	2.46296	2.6573	2.51814	2.44106	2.13418	1.80949	1.66241	1.76104	2.32393	2.43511	1.09686	1.09146
W5AP51	LOC_OS04G33220.1	SAM domain family protein, expressed	4	4	1	13.2	13.2	2.9	7.7773	-1.97463	-1.46696	-1.5429	-0.671984	-1.57783	-1.94961	-0.649427	-0.855726	-1.41009	-1.28715	-1.18021	-1.54277	-1.48403	-1.41709	-1.36855	-1.20257	-1.70056	-3.41018
A0A096ULD1	LOC_OS04G33630.1	2Fe-2S iron-sulfur cluster binding domain containing protein, expressed, Ferredoxin-1	3	3	1	50.7	50.7	27.3	209.22	-2.71266	0.0688286	-2.83256	-1.46481	0.378099	-4.51407	-0.903961	-0.686001	-1.20763	-4.53524	-0.446957	0.858046	0.272203	0.608755	-4.51331	-0.0351162	1.18707	1.11441
W5BU95	LOC_OS04G34940.1	P protein subunit p25, protein of unknown function domain containing protein, expressed	5	5	5	21.9	21.9	21.9	41.695	-1.05557	-1.20016	-1.99242	-2.09725	-1.49623	-1.94051	-1.84696	-1.70955	-3.87214	-4.39977	-1.81608	-1.56083	-3.48822	-3.4403	-1.7539	-1.34459	-3.88231	-3.26786
W5BSX7	LOC_OS04G35090.1	40S ribosomal protein S10, putative, expressed, 40S ribosomal protein S10, 40S ribosomal protein S10	6	6	4	31.9	31.9	19.7	38.367	1.84587	1.832	2.56755	2.21026	1.69827	1.54205	1.79219	1.57312	1.11614	1.15624	1.7223	1.66399	1.72707	1.51716	2.29858	2.19027	1.27334	1.36234
W5APX0	LOC_OS04G35180.1	Protein GrpE, co-chaperone GrpE protein, putative, expressed	17	3	3	64.6	11.1	11.1	42.468	-0.92746	0.640076	0.109837	0.421419	-0.50539	0.186811	1.15877	1.39751	0.547455	1.18925	1.27195	0.543476	0.300631	-0.153934	0.629126	-0.115215	-0.199383	-0.522371
W5BY17	LOC_OS04G35180.1	Protein GrpE, co-chaperone GrpE protein, putative, expressed	17	9	2	87.7	56.6	8.5	323.31	3.66101	4.39091	3.87971	3.98317	3.85882	4.21259	3.08325	2.98197	1.89901	2.65189	3.39486	3.56684	3.96613	3.66877	3.82633	3.61147	3.80022	3.62703
W5BH99	LOC_OS04G35180.1	Protein GrpE, co-chaperone GrpE protein, putative, expressed	17	17	9	64.8	64.8	41.8	323.31	3.29767	3.24462	3.82464	3.78682	3.40722	2.86247	3.01817	2.9415	2.868	3.23956	3.34539	3.13358	3.20006	3.30984	3.28823	3.66365	2.79555	3.13094
W5BSZ4	LOC_OS04G35240.1	Abscisic acid-inducible protein kinase, Serine/threonine-protein kinase SAPK7, CAMK_CAMK_like.25 - CAMK includes calcium/calmodulin depedent protein kinases, expressed	3	3	3	10.1	10.1	10.1	6.113	-2.98758	-3.00204	-2.73953	-2.47334	-2.69245	-3.01701	-2.49548	-2.99773	-3.07483	-3.66907	-2.93826	-3.97086	-2.98094	-2.95636	-2.60303	-4.13721	-3.54644	-4.62986
W5BF81	LOC_OS04G35520.1	Probable L-ascorbate peroxidase 7, chloroplastic, ascorbate peroxidase S, chloroplastic/mitochondrial, OsAPx7 - Stromal Ascorbate Peroxidase encoding gene 5,8, expressed	7	3	1	29.6	19	9.5	33.488	-1.93191	-2.21312	-3.98954	-3.48578	-3.13689	-3.32879	-1.93854	-2.26528	-2.82929	-4.36659	-2.35008	-3.75186	-4.20727	-3.01247	-4.11722	-0.922636	-3.66042	-4.62752
W5ASI1	LOC_OS04G35530.1	expressed protein	8	8	1	43	43	7.4	67.597	0.0826511	1.04374	-0.578239	-0.224468	0.458244	0.845362	0.665178	0.368597	-0.385054	-0.289883	0.770081	1.1152	0.112185	0.987303	0.438366	-0.194666	0.765247	0.816278
W5C0G0	LOC_OS04G35760.1	factor RimP	6	6	6	29.5	29.5	29.5	21.784	-1.21305	-0.402582	-0.260641	-0.564026	-0.81407	-0.342035	-0.148354	-0.4237	-0.179321	0.0131111	-0.0995655	-0.345652	-0.132532	0.0919437	-0.0695782	0.142582	-0.794876	-0.645462
W5BDJ1	LOC_OS04G35900.1	translocon Tic40, putative, expressed, TIC 40, chloroplastic	15	2	2	49.4	7.3	7.3	136	-2.84659	-1.92428	-1.99929	-4.27199	-3.82082	-4.10019	-1.60197	-1.06691	-1.36397	-4.43757	-1.37929	-4.07131	-1.91856	-2.49221	-4.21953	-4.0365	-4.33973	-3.0529
W5AU55	LOC_OS04G35900.1	translocon Tic40, putative, expressed, TIC 40, chloroplastic	15	15	2	49.4	49.4	7.3	314.93	1.05805	1.77692	2.2091	2.2185	2.33356	2.21898	2.36243	2.89237	1.99772	2.58949	2.01159	1.5469	2.03475	1.4568	1.90413	2.04539	1.61019	1.60311
W5AW40	LOC_OS04G36700.1	ATPase regulatory subunit 11, proteasome subunit, putative, expressed	12	6	3	28.5	11	6	89.4	-3.30166	-4.80405	-5.01283	-2.94954	-3.59406	-3.34499	-3.19077	-2.64344	-3.06746	-3.54935	-2.56585	-2.31478	-2.93999	-3.06579	-2.91707	-3.19552	-3.14049	-3.52642
W5B6W1	LOC_OS04G36700.1	ATPase regulatory subunit 11, proteasome subunit, putative, expressed	13	13	7	47.1	47.1	24.2	45.119	-0.667017	-0.575331	-0.938078	-0.58927	-0.368214	-0.763111	-0.329697	-0.673391	-0.479385	-0.51231	-0.459999	-0.309549	-0.393383	0.152103	-0.347294	-0.34379	-0.429972	-0.556023
W5BV49	LOC_OS04G36760.1	enzyme of the cupin superfamily protein, putative, expressed	6	6	1	58.5	58.5	10.4	90.861	1.84126	1.98528	1.80954	1.22559	1.50463	1.71289	2.06981	2.22976	0.126503	0.59271	1.38841	1.7858	2.12615	2.05446	1.8826	1.85381	1.17975	1.30606
W5BGQ4	LOC_OS04G36800.1	3-oxoacyl-synthase, putative, expressed, Tetracenomycin C polyketide putative beta-ketoacyl synthase	8	8	7	31.6	31.6	26.7	174.93	-3.40393	-0.304491	0.429565	-0.674135	0.252214	-0.0319633	-0.218067	-0.754789	0.0639248	0.00743294	-0.182878	-0.977438	-0.00809288	-0.123331	0.145027	-0.192661	-0.0608768	-0.712187
W5BDJ3	LOC_OS04G36810.1	Sm-like protein LSm1, LSM domain containing protein, expressed	3	3	3	36.7	36.7	36.7	18.15	-3.46394	-4.20484	-2.61551	-3.69237	-3.27936	-4.01631	-1.95601	-1.89533	-3.01092	-5.67304	-3.56969	-1.31561	-1.86771	-2.00821	-1.63138	-1.56109	-3.71837	-4.45233
W5BXR4	LOC_OS04G36859.1	Probable signal peptidase complex subunit 2, signal peptidase complex subunit 2, putative, expressed	3	3	3	18.2	18.2	18.2	4.2675	-3.65699	-4.37153	-3.13697	-3.44518	-3.44666	-4.10939	-3.09501	-3.39439	-3.55702	-4.41999	-4.12091	-3.89872	-3.30145	-4.82137	-3.27564	-3.17554	-4.36279	-3.39119
D8L9S2	LOC_OS04G37460.1	glutamate decarboxylase, putative, expressed, Glutamate decarboxylase	19	4	4	59.8	19.1	19.1	194.65	-0.3757	-0.237749	0.0287914	-0.129025	-0.284426	0.219133	1.13937	1.72652	0.885323	1.60777	1.41815	0.860989	0.237217	0.277567	0.184114	-0.335497	-0.0412445	-0.891748
I0JTT9	LOC_OS04G37460.1	glutamate decarboxylase, putative, expressed, Glutamate decarboxylase	22	22	7	66.9	66.9	26.3	243.86	1.02496	1.12997	1.23809	1.10769	1.55051	1.77624	2.03765	1.87671	2.27658	2.26261	2.23476	1.96528	1.99063	1.83727	1.98762	1.81953	1.80493	1.74689
W5B6B7	LOC_OS04G37619.1	zeaxanthin epoxidase, chloroplast precursor, putative, expressed, Zeaxanthin epoxidase, chloroplastic, Zeaxanthin epoxidase, chloroplastic	5	5	3	10.1	10.1	7	62.138	-3.40746	-1.74265	-4.83004	-3.27545	-3.37955	-1.12659	-4.07218	-3.70211	-3.8541	-3.12859	-1.82117	-3.73699	-1.13873	-0.824108	-1.55439	-2.56036	0.127155	-3.69609
W5BYK2	LOC_OS04G37690.1	RNA recognition motif containing protein, putative, expressed, Nuclear and cytoplasmic polyadenylated RNA-binding protein PUB1	3	3	3	16.9	16.9	16.9	127.35	-1.84971	-0.519447	-0.823797	-0.949924	-0.338711	0.0449142	-0.983923	-1.60075	-2.13799	-1.88883	-1.2752	-0.861624	0.140299	-0.116543	-1.45273	-1.74748	0.463593	-0.0646992
W5B7Z4	LOC_OS04G37760.1	No description available.	6	6	1	34.9	34.9	9.2	68.114	0.74164	0.596771	0.92765	0.895569	0.631544	-0.0773106	0.319672	-0.182022	0.0359573	0.425312	0.277128	-0.227625	-0.0771465	-0.443092	0.450996	0.1134	-0.219858	-0.747755
W5B8H0	LOC_OS04G38310.1	No description available.	4	4	1	34.8	34.8	8.6	86.056	-1.3109	-0.752029	-0.938946	-4.55568	-3.45763	-4.05767	-2.94633	-4.20202	-0.935337	-4.36504	-4.01184	-3.53071	-4.09204	-4.34478	-3.72015	-4.19471	-4.11047	-3.1147
W5AY52	LOC_OS04G38410.1	b binding protein CP24 10A, chloroplastic, chlorophyll A-B binding protein, putative, expressed	7	7	7	42	42	42	323.31	2.78289	3.2452	3.81034	3.87979	3.16689	3.05362	3.78606	3.81411	3.58139	3.76755	3.44956	3.25309	3.15592	3.14665	4.04597	3.8677	2.61084	2.85569
W5ETI9	LOC_OS04G38600.1	glyceraldehyde-3-phosphate dehydrogenase, putative, expressed, Glyceraldehyde 3-phosphate dehydrogenase	10	2	2	48.1	14.8	14.8	203.2	0.797104	-4.4639	-3.89537	1.44249	-3.40877	1.23205	1.7369	1.20916	0.809059	-1.70046	2.69829	-3.31459	1.89837	1.95704	2.00298	-3.94202	1.6106	1.54299
W5ATV6	LOC_OS04G38600.1	glyceraldehyde-3-phosphate dehydrogenase, putative, expressed, Glyceraldehyde 3-phosphate dehydrogenase	34	1	1	77.2	3.2	3.2	22.642	0.385378	0.540689	-0.0617886	0.122892	-3.66105	0.0137157	2.1353	0.587862	-0.384939	-3.35427	0.35475	0.0323582	-4.40189	0.714991	0.835274	-3.97001	0.823069	0.503256
W5BAB9	LOC_OS04G38600.1	glyceraldehyde-3-phosphate dehydrogenase, putative, expressed, Glyceraldehyde 3-phosphate dehydrogenase	35	35	2	77.2	77.2	6.6	323.31	7.38533	7.82427	7.3651	7.22692	7.63444	7.66301	7.70338	7.54477	6.84826	6.47482	7.29468	7.20607	7.67807	7.55688	7.93067	7.85125	7.97881	7.81334
W5BTY8	LOC_OS04G38640.1	Do-like 8, chloroplastic, OsDegp5 - Putative Deg protease homologue, expressed	7	7	7	28.8	28.8	28.8	54.802	-1.03469	-0.373909	-0.656469	-0.315296	-0.881281	-0.864985	-0.0744495	-0.428961	-0.6931	-0.481256	-0.214813	-0.448879	-0.378283	-0.499079	0.0532055	-0.481205	-1.02662	-1.11114
W5BXU2	LOC_OS04G38750.1	30S ribosomal protein 3, plastid-specific 30S ribosomal protein 3, chloroplast precursor, putative, expressed	4	4	4	31.7	31.7	31.7	111.47	-3.49618	1.28742	-0.0884323	0.978399	-3.52445	0.686054	0.717516	0.313414	-2.99428	-3.12476	-3.32995	-3.6268	0.659674	0.839607	0.796553	0.701706	1.56673	1.06839
G5DFC5	LOC_OS04G38870.1	14-3-3-like protein GF14-B, 14-3-3 protein, putative, expressed, 14-3-3-like protein	20	5	5	73.4	26.2	26.2	283.45	-1.42241	-1.16437	-2.96368	-1.28379	-0.936264	-0.673435	-0.488333	-0.437147	-3.32052	-1.69611	-0.962542	-0.923752	-0.898678	-0.147673	-1.09549	-0.973335	-4.76303	-0.465759
W5B7P2	LOC_OS04G39020.1	Aldehyde dehydrogenase, aldehyde dehydrogenase, putative, expressed, Betaine aldehyde dehydrogenase	5	5	5	23.2	23.2	23.2	28.53	-4.10193	-1.68025	1.81815	-3.60136	-1.3172	-3.21151	-1.27437	-3.49929	-5.52837	-3.62542	-4.47968	-3.09336	-1.29398	-0.504213	-1.18356	-0.796604	-1.52095	-0.567116
W5ATQ6	LOC_OS04G39040.1	UBA and UBX domain-containing protein, putative, expressed, UBA and UBX domain-containing protein At4g15410	8	8	8	37.9	37.9	37.9	110.31	-1.37337	-0.823204	-0.210508	-0.0427971	-1.29059	-0.913525	-0.26483	0.123453	-0.821453	0.11503	-0.438927	-0.6625	-0.651699	-0.357363	-0.378489	-0.0401516	-0.93215	-0.475204
W5BZG8	LOC_OS04G39150.1	pathogenesis-related Bet v I family protein, putative, expressed, MLP-like protein 423	15	2	2	86.9	19	19	9.4893	-3.36521	-0.770763	-1.47221	0.187557	-0.611536	-0.724678	-4.5629	-4.05201	-3.04119	-4.43675	-4.28669	-3.52615	-0.283564	-0.782415	-0.331661	-0.83639	-0.790007	-1.52287
W5ATK7	LOC_OS04G39150.1	pathogenesis-related Bet v I family protein, putative, expressed, MLP-like protein 423	16	16	3	86.9	86.9	26.1	270.55	3.42342	3.48434	3.60444	3.45782	3.59286	3.18745	3.8841	3.45908	2.9324	2.46834	3.65186	3.17653	3.53167	3.27259	3.13848	3.19515	3.06438	3.13383
W5BD87	LOC_OS04G39270.1	indole-3-glycerol phosphate synthase, chloroplast precursor, putative, expressed, Indole-3-glycerol phosphate synthase	7	7	2	24.1	24.1	4.4	11.181	-1.69306	-1.50134	-1.34623	-1.20236	-1.81805	-0.827646	-1.43463	-1.40183	-1.08995	-1.13913	-1.35152	-1.70017	-1.65367	-1.9017	-1.47622	-1.26647	-1.78479	-1.87023
D5MTF8	LOC_OS04G39880.1	Os4bglu12 - beta-glucosidase, exo-beta-glucanase, expressed, Beta-glucosidase 12, Isoflavonoid 7-O-beta-apiosyl-glucoside beta-glycosidase	17	3	3	32.4	6.6	6.6	28.531	-4.17348	-3.71038	-0.59466	-1.65404	-2.97648	-2.7065	-2.38534	-4.77429	-3.96538	-4.76244	-4.66973	-4.21467	-2.98798	-3.51411	-2.28585	-2.3125	-4.58751	-3.38891
Q1XH05	LOC_OS04G39880.1	Os4bglu12 - beta-glucosidase, exo-beta-glucanase, expressed, Beta-glucosidase 12, Isoflavonoid 7-O-beta-apiosyl-glucoside beta-glycosidase	25	10	4	55.5	23.7	10.5	264.34	0.481184	0.987965	0.151686	-0.0507488	1.67667	0.914122	1.59695	1.06463	0.994329	0.402813	1.5622	1.30568	0.880514	0.603462	0.253752	0.0611763	1.09736	0.257504
Q1XIR9	LOC_OS04G39880.1	Os4bglu12 - beta-glucosidase, exo-beta-glucanase, expressed, Beta-glucosidase 12, Isoflavonoid 7-O-beta-apiosyl-glucoside beta-glycosidase	28	28	7	64	64	16.9	323.31	4.18918	4.62574	4.81299	4.66119	4.87366	4.61468	4.74916	4.91463	4.45964	4.54902	4.72385	4.27608	4.97506	4.66226	4.97831	4.79007	4.15642	4.07423
W5GJ67	LOC_OS04G40300.1	FLX-like 2, transglutaminase, putative, expressed	4	4	4	21.2	21.2	21.2	7.8135	-3.11805	-2.72353	-1.93794	-3.18788	-2.25591	-5.08913	-3.77021	-3.31127	-4.05915	-3.81362	-3.80561	-3.28444	-3.97965	-2.95048	-4.54344	-3.33969	-3.5106	-3.83668
Q9AUJ7	LOC_OS04G40400.1	eukaryotic translation initiation factor 4B, putative, expressed	8	8	8	17.3	17.3	17.3	28.055	-0.620428	-0.608515	-0.0504818	0.0888824	-1.5292	-1.85135	-0.480417	-0.791094	-0.732178	-4.03082	-0.515873	-0.70171	-1.26252	-0.856133	-0.790968	-0.85541	-1.0756	-1.47993
W5AWF5	LOC_OS04G40660.1	Programmed cell death protein 4, MA3 domain containing protein, expressed	6	6	4	14.1	14.1	10.1	22.615	-2.59952	-2.38211	-1.67654	-2.26907	-3.6813	-2.2621	-1.52354	-1.50348	-2.56601	-3.88074	-1.822	-1.9873	-2.36424	-3.44519	-2.22025	-2.30169	-2.64241	-3.19031
W5BDR9	LOC_OS04G40850.1	26S proteasome non-ATPase regulatory subunit 6, ATPase regulatory subunit 6, 26S proteasome non-ATPase regulatory subunit 6, putative, expressed	5	5	5	17.3	17.3	17.3	28.84	-1.02865	-1.14453	0.0377464	0.292732	-0.94289	-0.997555	-0.515478	-0.275414	-0.38265	-0.0703983	-0.0625496	-0.824665	-0.903234	-1.12101	0.209114	-0.595514	-1.48363	-1.94464
W5G5H3	LOC_OS04G40950.1	Glyceraldehyde 3-phosphate dehydrogenase, Glyceraldehyde-3-phosphate dehydrogenase 2, cytosolic, glyceraldehyde-3-phosphate dehydrogenase, putative, expressed	28	2	2	75.4	4.5	4.5	10.82	-0.211363	0.273176	-3.09213	0.475153	-0.235199	-0.439949	0.778852	0.574598	-4.15433	-3.53525	0.283384	-3.68493	0.019001	-0.00813103	0.438717	0.47711	-0.116699	-4.10509
W5ES37	LOC_OS04G40950.1	Glyceraldehyde 3-phosphate dehydrogenase, Glyceraldehyde-3-phosphate dehydrogenase 2, cytosolic, glyceraldehyde-3-phosphate dehydrogenase, putative, expressed	6	1	1	28.5	10.1	10.1	209.7	2.27472	3.4025	2.47289	2.47157	3.44899	2.56787	3.80049	2.8308	3.46823	2.49409	3.5215	3.47647	3.76625	3.60132	2.96859	0.663057	3.08906	2.74676
W5GYX5	LOC_OS04G40950.1	Glyceraldehyde 3-phosphate dehydrogenase, Glyceraldehyde-3-phosphate dehydrogenase 2, cytosolic, glyceraldehyde-3-phosphate dehydrogenase, putative, expressed	28	28	0	75.4	75.4	0	323.31	5.28632	5.74178	5.45885	5.96463	5.43215	5.51285	6.08393	6.08135	4.85911	5.49136	6.05661	6.27068	6.02623	6.07444	6.18955	6.05821	5.65867	5.71421
W5C050	LOC_OS04G41340.1	Phosphoglycolate phosphatase 1A, chloroplastic, 4-nitrophenylphosphatase, putative, expressed	28	28	27	77.7	77.7	77.7	323.31	4.00321	4.22475	3.38925	3.53116	4.1104	4.00561	3.78614	3.54575	3.3699	2.96527	4.00397	3.99028	4.23058	4.01328	3.9406	4.094	4.41562	4.12038
A0A077RQ50	LOC_OS04G41960.1	alkenal reductase (NADP(+)-dependent, NADP-dependent oxidoreductase, putative, expressed	7	5	5	40	33.5	33.5	92.301	-2.73154	0.152588	-4.28028	-2.54729	0.108898	-2.57278	-4.40336	-3.70176	-2.53178	-2.60101	-3.32525	-2.49594	-0.668022	-0.56175	-2.79508	-2.81414	0.43663	0.420271
A0A077RSR1	LOC_OS04G41960.1	alkenal reductase (NADP(+)-dependent, NADP-dependent oxidoreductase, putative, expressed	14	14	12	71.8	71.8	65.3	233.77	0.724272	1.24892	0.81583	1.32363	1.48304	1.02793	1.12421	0.90634	0.7404	-0.0703068	1.40455	1.08862	1.31724	1.40893	1.25875	1.37385	1.32603	1.1861
W5BWY2	LOC_OS04G42000.1	6,7-dimethyl-8-ribityllumazine synthase, chloroplast precursor, putative, expressed, 7-dimethyl-8-ribityllumazine synthase	4	4	1	48.9	48.9	11.5	108.05	-1.0943	-0.627995	-1.83683	-1.60126	-0.287745	-0.868999	-0.626184	-0.538843	-1.34243	-1.48152	-0.0726433	0.376694	-0.280172	-0.0464191	-0.444683	-0.763966	-0.186771	0.0969067
W5APN3	LOC_OS04G42010.1	La-related protein 7, RNA binding protein, putative, expressed	13	13	2	39.2	39.2	6.8	62.449	0.520206	0.317104	0.121227	-0.275311	0.314381	0.572033	0.192213	0.00451279	0.498863	0.48769	0.486849	-0.286938	0.749226	0.250727	-0.328899	0.113184	0.705175	0.159508
Q03387	LOC_OS04G42140.1	Eukaryotic translation initiation factor isoform 4G-1, eukaryotic initiation factor iso-4F subunit p82-34, putative, expressed, factor isoform 4G	25	3	2	43	10	5.6	168.2	-0.494131	1.40553	0.588015	-0.00605392	0.761538	1.08911	1.35898	0.151121	-4.01371	-0.901981	1.24746	1.2117	1.63201	2.02013	0.959995	0.737175	-1.69689	1.22654
W5ASI9	LOC_OS04G42140.1	Eukaryotic translation initiation factor isoform 4G-1, eukaryotic initiation factor iso-4F subunit p82-34, putative, expressed, factor isoform 4G	26	26	1	46.3	46.3	4.7	224.85	1.98597	2.48575	2.56007	2.61518	1.95432	2.11023	2.02646	2.34438	1.86099	1.6076	1.99257	2.04441	2.05152	1.78737	2.35502	2.29655	2.10099	2.11118
W5GY15	LOC_OS04G42320.1	AT hook motif family protein, expressed, cohesion protein PDS5 homolog	7	7	2	10.1	10.1	3.9	25.46	-1.95635	-1.90028	-1.44834	-1.48351	-3.82493	-2.30264	-2.93862	-1.32267	-1.93976	-2.18798	-1.9972	-2.09993	-2.07364	-1.87603	-1.80546	-1.91519	-5.21565	-2.50005
W5AYQ1	LOC_OS04G42320.1	AT hook motif family protein, expressed, cohesion protein PDS5 homolog	6	6	1	10	10	3.2	80.303	-2.37983	-1.71255	-0.268833	-0.0833836	-1.81964	-1.68259	-0.659563	-0.37785	-1.33896	-2.13778	-1.18229	-0.728079	-1.07429	-1.51886	-0.903299	-0.356625	-2.02272	-1.42565
W5BY00	LOC_OS04G42600.1	polyadenylate-binding protein, putative, expressed, Polyadenylate-binding protein, cytoplasmic and nuclear	21	21	21	38.8	38.8	38.8	165.64	1.43169	1.70242	1.33135	1.67674	1.3131	1.52764	1.17892	1.04798	1.47754	1.5022	1.24854	1.05542	1.43791	1.63844	1.54404	1.37254	1.16014	0.809214
W5B6C3	LOC_OS04G42620.1	receptor-like kinase protein FLORAL ORGAN NUMBER1, uncharacterized protein At4g06744 precursor, putative, expressed	8	8	8	26.4	26.4	26.4	115.61	-0.600601	0.26976	-1.66178	-0.709454	-0.629692	0.00884247	-0.261379	-0.823877	-1.03556	-1.91659	0.364258	0.689592	0.415037	1.22105	0.515469	0.610931	-0.344006	1.03317
W5BFI3	LOC_OS04G42920.1	Isocitrate dehydrogenase, dehydrogenase, putative, expressed	6	4	4	14.5	10.7	10.7	37.909	-1.93145	-1.34712	0.766117	-0.237675	-1.61596	-0.60821	-0.40904	-0.523438	-0.590588	-0.0514183	-0.881308	-0.986715	-1.37867	-0.64674	-0.911695	-0.774038	-1.8697	-1.79978
Q7XY25	LOC_OS04G42930.1	Glutaredoxin-C4, chloroplastic, OsGrx_C2.2 - glutaredoxin subgroup I, expressed, Glutaredoxin-C6	7	4	4	54	36.3	36.3	46.034	-0.627642	-0.392866	0.288528	0.886372	-0.90399	-1.09987	0.534966	0.360977	0.169106	-0.0940628	0.125282	-0.0206108	-0.778215	-0.599485	-0.188745	-0.0548782	-1.2021	-0.851803
B5A8A6	LOC_OS04G42930.1	Glutaredoxin-C4, chloroplastic, OsGrx_C2.2 - glutaredoxin subgroup I, expressed, Glutaredoxin-C6	10	10	7	88.5	88.5	70.8	106.32	1.67401	2.05381	2.23264	2.19888	1.65101	2.2035	1.38875	1.79465	1.46751	1.86078	1.30559	1.02095	1.60396	1.29393	1.82857	1.83948	1.54738	1.49224
W5BAM1	LOC_OS04G43350.1	No description available.	4	4	4	39.8	39.8	39.8	182.27	-0.55624	-1.059	-0.520416	-0.761936	-0.618725	-1.18844	-0.672628	-0.644064	-1.74547	-1.83189	-0.969545	-1.43382	-1.26587	-1.06442	-2.16947	-1.89164	-0.946327	-1.14864
W5EMI3	LOC_OS04G43650.1	L-allo-threonine aldolase, putative, expressed, Low specificity L-threonine aldolase	6	6	1	38.1	38.1	10.4	39.93	-2.08161	-2.33955	-0.62385	-0.715258	-3.52293	-1.49874	-1.8425	-1.71295	-1.82826	-3.47033	-4.7753	-2.14811	-2.56874	-2.50725	-1.87093	-1.85602	-2.90689	-1.65509
W5AXQ7	LOC_OS04G44060.1	Aquaporin PIP2, aquaporin protein, putative, expressed, Probable aquaporin PIP2-3	3	3	1	12.4	12.4	4.8	9.3612	-3.69981	-4.22379	-3.64014	-4.35943	-4.35406	-3.86567	-1.88477	-1.74197	-3.36625	-4.05431	-2.64939	-2.7341	-3.57862	-3.34453	-3.32312	-2.2173	-3.46722	-3.43522
W5B6U4	LOC_OS04G44400.1	protease proteolytic subunit, OsClp7 - Putative Clp protease homologue, expressed	3	3	2	12.6	12.6	10.1	32.93	-2.70011	-2.90998	-1.92377	-2.12908	-3.80335	-4.65222	-2.24137	-2.43239	-2.51904	-2.00627	-2.68205	-2.66858	-2.47033	-3.83214	-2.09058	-2.69548	-3.89561	-2.94225
W5C1X2	LOC_OS04G44560.1	No description available.	15	15	9	52.4	52.4	34.2	95.244	0.108444	0.0503044	-0.216032	-0.427027	-0.113625	-0.348854	-0.192087	-0.638765	-0.0196991	0.485092	-0.544806	-0.188231	0.100525	-0.252367	0.0371227	0.232519	-0.573397	-0.407106
W5BSV4	LOC_OS04G44590.1	No description available.	2	2	2	16.7	16.7	16.7	42.668	-2.52628	-0.579346	-2.58726	-2.48529	-0.769753	-0.225883	-1.81497	-1.70484	-3.82316	-3.71764	-0.488905	-1.24472	-0.674446	-0.222561	-0.737345	-1.11937	-0.363447	-0.139637
W5B726	LOC_OS04G44830.1	Thioredoxin M2, chloroplastic, thioredoxin, putative, expressed, Thioredoxin M2, chloroplastic	5	5	5	43.7	43.7	43.7	108.47	-0.323095	0.936476	0.719831	0.244457	0.27652	-0.392727	0.681475	-0.582193	0.218729	-0.387377	0.740601	0.420416	0.36656	-0.111528	0.445221	0.586481	0.0788593	-0.119942
W5HDY5	LOC_OS04G44950.1	Carbonyl reductase [NADPH] 1, short-chain dehydrogenase/reductase, putative, expressed	1	1	1	12.6	12.6	12.6	43.367	-3.74844	-5.3169	-4.43526	-3.98019	-3.59934	-3.45895	-2.33788	-2.30761	-3.65112	-4.1046	-4.26761	-1.15098	-3.94602	-3.8935	-4.18597	-5.05284	-4.09285	-3.41644
W5BRR0	LOC_OS04G45040.1	DEAD-box ATP-dependent RNA helicase 6, DEAD-box ATP-dependent RNA helicase, putative, expressed, RNA helicase DHH1	4	4	4	12.3	12.3	12.3	20.665	-3.73357	-2.07118	-2.12179	-2.12349	-2.21129	-3.67159	-3.68115	-3.48359	-2.7233	-3.09221	-2.11177	-4.15358	-3.05604	-4.40977	-3.76357	-2.64419	-3.61839	-4.26104
W5ARU5	LOC_OS04G45070.1	remorin, putative, expressed	9	9	9	38.1	38.1	38.1	152.31	-0.735844	-0.371662	1.89046	0.846943	-0.0596008	0.135645	0.751381	0.700634	0.488583	1.17109	0.0396881	-0.132658	-0.489977	-0.487877	-0.120581	-0.219475	-0.655384	-0.376154
W5BYI3	LOC_OS04G45490.1	factor G, elongation factor, putative, expressed	45	45	4	79.7	79.7	4.6	323.31	3.80946	4.0714	4.50597	4.5509	4.24074	4.26813	4.22595	4.38054	4.13124	4.36436	4.22557	4.00986	4.10055	4.15663	4.38733	4.36372	3.61308	3.54907
W5B793	LOC_OS04G45600.1	NAD(P)H-quinone oxidoreductase subunit M, chloroplastic, oxidoreductase subunit M, chloroplastic, NDH-M H PLASTOQUINONE DEHY, putative, expressed	5	5	2	32.8	32.8	15.8	79.679	-1.85808	-1.40721	-1.24978	-1.48056	-1.48601	-1.73622	-1.40156	-1.81009	-1.70272	-0.990414	-3.919	-1.84509	-2.26805	-4.16521	-4.17499	-2.11889	-2.00051	-2.95976
W5B6M6	LOC_OS04G45750.1	Trihelix transcription factor GT-2, expressed protein	4	4	3	5.6	5.6	4.3	8.5433	-3.36965	-2.56326	-2.45744	-2.84201	-2.61801	-2.3551	-4.32945	-2.98118	-3.26061	-3.30985	-2.97431	-3.25944	-3.05791	-2.73587	-3.43875	-3.69048	-2.45967	-3.24784
W5BW71	LOC_OS04G45930.1	RNA recognition motif containing protein, expressed, Polyadenylate-binding protein, cytoplasmic and nuclear	3	3	1	5.5	5.5	1.6	6.0026	-3.56422	-2.95813	-2.11145	-5.0831	-4.12121	-4.16321	-3.99105	-5.38335	-4.07751	-4.18566	-5.54376	-6.00555	-4.3847	-5.81198	-3.10905	-5.33949	-4.21943	-3.73102
W5BQG8	LOC_OS04G46460.1	Acetylglutamate kinase, amino acid kinase, putative, expressed	4	4	4	50.8	50.8	50.8	66.73	-5.55376	0.231382	-1.1675	-0.555767	-0.633926	-0.277103	-0.4468	-0.946133	-2.94684	-3.07515	0.141478	0.335606	0.013485	-0.139994	0.514048	-0.292561	0.203548	0.331179
W5I5R9	LOC_OS04G46620.1	T-complex protein, putative, expressed, T-complex protein 1 subunit alpha	19	2	2	45	10.1	10.1	35.655	-2.86063	-1.77926	-2.54023	-3.77249	-4.66293	-2.37007	-3.72793	-4.51705	-4.49846	-3.13047	-3.21711	-1.66222	-5.2764	-1.80822	-2.36212	-2.34186	-1.26811	-1.7774
W5DN86	LOC_OS04G46620.1	T-complex protein, putative, expressed, T-complex protein 1 subunit alpha	19	19	2	40.6	40.6	5.7	148.2	0.990252	1.27295	1.52555	1.2761	1.17071	1.3535	1.30341	1.41556	1.48228	1.65478	1.43977	1.11113	1.18015	1.41491	1.56117	1.58881	1.03111	0.986567
W5E216	LOC_OS04G46830.1	LTPL122 - Protease inhibitor/seed storage/LTP family protein precursor, expressed	4	4	2	47.3	47.3	25.7	135.57	3.14614	3.13827	1.16461	1.97431	3.16793	3.49307	3.2709	3.09854	2.88295	2.81036	3.75073	4.04844	3.58062	3.63447	3.41575	2.93062	4.2894	3.79604
W5FKC9	LOC_OS04G46910.1	Actin-depolymerizing factor 6, Actin-depolymerizing factor, actin-depolymerizing factor, putative, expressed	16	3	3	90.3	23	23	100.68	-0.539577	0.195368	-0.762339	-1.16695	1.67655	2.50302	1.24392	1.64133	1.3194	1.30413	0.91725	0.687876	0.959024	0.198664	0.628586	0.113184	1.01452	0.571707
A0A0A7NVN8	LOC_OS04G46910.1	Actin-depolymerizing factor 6, Actin-depolymerizing factor, actin-depolymerizing factor, putative, expressed	16	16	1	73.2	73.2	5.1	323.31	3.68416	4.03627	4.15939	3.82376	4.19888	4.15998	4.68869	4.46078	3.72133	3.56525	4.27145	4.0874	4.27813	4.29046	4.30185	4.27558	4.46886	4.07796
W5G7R8	LOC_OS04G46960.1	Phospholipid hydroperoxide glutathione peroxidase, glutathione peroxidase domain containing protein, expressed	10	8	1	68.1	59.7	8.4	214.81	1.23727	1.5469	1.8664	0.611021	0.572613	0.328798	0.829493	0.812214	-0.746515	-0.872177	1.02541	1.07489	1.30257	1.31606	1.05854	0.858484	0.879	1.40289
Q4W1G2	LOC_OS04G47690.1	HMG1%2F2, putative, expressed, HMG1/2-like protein	1	1	1	17.9	17.9	17.9	25.514	-1.78151	-1.06509	-2.01195	-2.01591	-0.945417	-4.0507	-0.906073	-2.28998	-1.9461	-2.50787	-0.346863	-4.55454	-1.11767	-0.400854	-0.430264	-0.899834	0.190197	-3.92065
W5AU78	LOC_OS04G48410.1	Copper chaperone for superoxide dismutase, chloroplastic, copper chaperone for superoxide dismutase, putative, expressed, Copper chaperone for superoxide dismutase, chloroplastic	11	11	2	49.2	49.2	15	153.64	1.02151	1.20613	1.21585	1.05901	0.946257	0.981369	0.652504	0.959185	1.30952	1.15973	0.80896	0.943548	1.25017	1.35592	1.12623	1.12351	0.780867	0.658751
W5APN0	LOC_OS04G49420.1	Histone H4, Core histone H2A/H2B/H3/H4 domain containing protein, putative, expressed	14	14	14	79.3	79.3	79.3	323.31	6.15708	6.55079	6.83053	6.72313	6.45069	6.72215	6.66373	7.067	6.58027	6.99442	6.62858	6.39195	6.66463	6.65674	7.06592	7.06676	6.58807	6.39153
J9T2G2	LOC_OS04G49510.1	CAMK_CAMK_like.27 - CAMK includes calcium%2Fcalmodulin depedent protein kinases, expressed, Calcium-dependent protein kinase	2	2	2	17.6	17.6	17.6	37.146	-3.61294	-3.49436	-3.70648	-3.79999	-3.24574	-3.93328	-4.24878	-0.993137	-4.31937	-2.67342	-1.93675	-1.18796	-2.69414	-1.0671	-4.23357	-1.53188	-1.42168	-4.64573
W5BXI3	LOC_OS04G50110.1	Nuclear and cytoplasmic polyadenylated RNA-binding protein PUB1, RNA recognition motif containing protein, putative, expressed	5	1	1	50.4	15.2	15.2	242.48	1.52755	2.76511	0.549044	1.10252	1.88559	2.38378	-3.42286	-4.71561	-4.70943	-4.13961	-3.89219	-3.97993	2.72853	3.1429	2.36138	1.79221	3.36376	2.88898
W5AY25	LOC_OS04G50110.1	Nuclear and cytoplasmic polyadenylated RNA-binding protein PUB1, RNA recognition motif containing protein, putative, expressed	11	2	2	84.4	30.1	30.1	72.798	-3.00472	-4.38555	-2.01062	-2.55326	-1.61231	-3.32185	-1.19424	-1.66835	-3.97337	-0.9785	-1.35218	-1.70068	-3.94032	-1.90343	-1.76027	-3.61251	-2.41111	-3.06715
W5B699	LOC_OS04G50110.1	Nuclear and cytoplasmic polyadenylated RNA-binding protein PUB1, RNA recognition motif containing protein, putative, expressed	11	11	2	79.1	79.1	24.4	323.31	2.92067	3.21281	3.04991	3.16861	2.75891	2.80219	3.56808	3.58119	3.04999	2.71751	3.26429	2.91311	2.99128	2.92943	3.38099	3.39969	2.85996	2.58925
W5BFH8	LOC_OS04G50204.1	Putative WEB family protein At1g65010, chloroplastic, protein transport protein-related, putative, expressed	14	14	14	19.8	19.8	19.8	71.003	-0.500725	-0.236469	-0.473089	-0.752089	-0.984873	-0.406649	-0.634979	-0.747145	-0.802889	-1.25111	-0.477087	-0.168875	-0.315195	-0.942739	-0.319603	-0.345675	-0.568111	-1.00075
W5BHN3	LOC_OS04G50710.1	allergen Car b 1 isoform, pathogenesis-related Bet v I family protein, putative, expressed	4	4	4	37.6	37.6	37.6	33.182	-1.96643	-1.42469	-1.04722	-0.930807	-1.71304	-2.05136	-1.37082	-1.27597	-1.81153	-2.15384	-1.8574	-1.60676	-2.53555	-1.6502	-2.19773	-1.66983	-1.92202	-4.83323
W5BH41	LOC_OS04G50860.1	No description available.	8	8	2	43.3	43.3	16.3	88.74	-1.09073	-1.34502	-4.60765	-1.28526	-3.85027	-0.983421	-0.0376301	-0.403347	-1.85362	-1.86181	-3.84166	-1.49239	-0.711782	-0.490988	0.334644	-3.52314	-1.85956	-1.82408
W5GVP7	LOC_OS04G50990.1	60S ribosomal protein L12, L11 domain containing ribosomal protein, putative, expressed	8	8	3	63.6	63.6	25.5	323.31	4.55229	4.79832	4.88087	4.65706	4.82269	4.4596	4.79896	4.3113	5.00149	4.95439	4.71324	4.30867	4.77505	4.32298	4.75548	4.64234	4.07972	4.02483
W5BW37	LOC_OS04G51120.1	ENTH domain containing protein, expressed, Clathrin interactor EPSIN 1	6	6	6	10.7	10.7	10.7	10.121	-1.75339	-0.976656	-2.18506	-1.64182	-1.745	-2.92128	-4.74885	-4.1544	-1.12015	-2.11797	-3.31948	-4.19559	-3.56963	-3.78737	-3.34548	-3.14253	-3.21576	-2.3002
B2B9U2	LOC_OS04G51270.1	vacuolar ATPase G subunit, putative, expressed, proton ATPase subunit G2	7	7	1	74.5	74.5	8.2	212.83	1.38681	1.92324	2.94345	2.15705	1.02646	1.29857	1.68723	1.87151	1.47403	1.72786	1.49325	1.57285	1.20771	1.60628	1.45448	1.66898	0.654526	1.45648
W5AWW2	LOC_OS04G51280.1	DAG protein, chloroplast precursor, putative, expressed	5	5	5	54.1	54.1	54.1	43.141	-0.360628	-0.68166	-0.490751	-0.164959	-0.0793018	-0.915308	0.714014	0.0639439	-1.35158	-1.1502	0.217262	0.258612	0.491646	-0.0566502	0.504318	0.650684	0.583391	1.12735
W5AU48	LOC_OS04G51300.1	peroxidase precursor, putative, expressed, Thylakoid lumenal 29 kDa protein, chloroplastic	16	4	4	49.2	15.4	15.4	320.63	2.54601	3.44225	2.03575	2.59299	3.4614	3.96675	2.68484	2.54766	1.93941	2.47125	3.23401	3.64313	3.59611	3.79982	3.26383	3.38635	3.86772	3.8374
W5BGE9	LOC_OS04G51300.1	peroxidase precursor, putative, expressed, Thylakoid lumenal 29 kDa protein, chloroplastic	16	16	4	50.1	50.1	15.6	323.31	3.65138	4.20601	3.27284	3.83018	3.9088	3.89108	4.13004	4.11461	3.34352	3.19966	3.85677	3.76586	4.00133	3.93273	3.85524	3.73302	4.11543	3.78891
W5C2E9	LOC_OS04G51610.1	calcium-transporting ATPase, plasma membrane-type, putative, expressed, Putative calcium-transporting ATPase 13, plasma membrane-type	2	2	2	2.5	2.5	2.5	5.0817	-3.41616	-2.54138	-5.22745	-2.47377	-3.69087	-4.18704	-3.60805	-3.8626	-3.9559	-3.12324	-3.9138	-4.0298	-3.25916	-2.90217	-3.94482	-3.53828	-2.584	-2.55225
A0A096UMZ0	LOC_OS04G51630.1	60S ribosomal protein L7, 60S ribosomal protein L7, putative, expressed	12	2	2	58.6	12.7	12.7	35.867	-3.70263	-4.21292	-1.58601	-4.15971	-1.70335	-1.56642	-3.54569	-3.88794	-2.52442	-2.59346	-3.09659	-4.73446	-3.03979	-4.01616	-4.309	-2.98439	-4.39983	-4.19526
W5FEV1	LOC_OS04G51630.1	60S ribosomal protein L7, 60S ribosomal protein L7, putative, expressed	18	18	2	66.4	66.4	4.5	323.31	3.54374	3.78504	4.51546	4.14965	3.97632	3.91142	4.20334	4.22432	3.22702	3.84007	3.80043	3.46676	3.67076	3.56493	4.36787	4.0308	3.3685	3.21343
W5C1R9	LOC_OS04G52100.1	peptidase, M24 family protein, putative, expressed, aminopeptidase 1C, chloroplastic/mitochondrial	6	6	1	32.3	32.3	4.5	31.561	-2.09237	-0.961939	-0.93359	-0.922836	-0.896263	-0.518692	-1.29869	-1.45546	-1.70018	-2.73182	-1.75184	-4.61839	-1.2386	-0.707552	-1.05691	-1.16943	-1.10312	-1.4245
W5BSR8	LOC_OS04G52130.1	Coproporphyrinogen-III oxidase, chloroplastic, III oxidase, aerobic, coproporphyrinogen III oxidase, chloroplast precursor, putative, expressed	20	20	1	80.1	80.1	13.1	312.26	1.43072	1.91475	1.41736	1.3268	2.22996	1.87874	1.65787	1.78751	1.72787	1.59615	1.9926	1.7189	1.86274	1.92858	2.2643	2.2171	2.23237	1.93473
W5ED85	LOC_OS04G52164.1	ECERIFERUM 26-like, transferase family protein, putative, expressed	2	2	2	12.4	12.4	12.4	23.447	-2.42054	-3.48344	-3.35907	-4.41117	-4.14643	-2.69651	-3.89145	-3.16352	-3.7091	-3.59301	-3.32482	-4.00282	-3.16661	-1.23351	-3.14076	-4.05923	-3.88983	-4.06871
W5BHQ3	LOC_OS04G52164.1	ECERIFERUM 26-like, transferase family protein, putative, expressed	3	3	3	13	13	13	51.005	-4.28283	-3.93162	-4.04825	-3.71294	-4.34727	-4.34324	-3.27053	-4.89368	-3.24471	-3.0359	-2.80875	-3.029	-2.98291	-4.67909	-4.8072	-3.8848	-2.64252	-2.76529
W5B9H1	LOC_OS04G52250.1	LTPL123 - Protease inhibitor%2Fseed storage%2FLTP family protein precursor, expressed, 14 kDa proline-rich protein DC2.15	3	3	2	29	29	19.6	120.47	-1.19251	-1.22829	-2.94634	-3.74519	-0.708906	-1.15424	-0.700369	-1.40887	-3.37364	-2.01861	-0.565214	-0.438393	-1.47894	-1.72405	-2.40618	-1.87518	-0.272083	-0.760489
P93611	LOC_OS04G52260.1	LTPL124 - Protease inhibitor%2Fseed storage%2FLTP family protein precursor, expressed, kDa proline-rich protein	2	1	1	13.3	6.7	6.7	36.39	-4.81035	-3.83397	-3.66239	-3.4738	-1.62404	-2.35636	-2.75822	-3.39237	-3.12938	-4.07356	-3.81792	-4.33886	-2.18118	-2.4657	-3.32697	-3.28559	-1.83644	-0.639053
W5BZA2	LOC_OS04G52260.1	LTPL124 - Protease inhibitor%2Fseed storage%2FLTP family protein precursor, expressed, kDa proline-rich protein	4	4	4	55.9	55.9	55.9	73.141	2.25388	2.40319	1.8903	2.49026	2.57304	3.04505	2.66129	1.92132	1.29021	1.83495	3.44446	3.57092	2.55632	3.3937	2.89009	2.67414	3.49447	3.58898
W5BQX6	LOC_OS04G52270.1	Coatomer subunit epsilon-1, coatomer subunit epsilon, putative, expressed, Coatomer subunit epsilon-1	3	3	1	35.4	35.4	6.3	48.001	-2.68442	-2.08423	-0.857208	-4.08825	-2.64699	-3.20084	-4.45819	-4.22495	-4.254	-3.56515	-2.31696	-3.66823	-2.41349	-5.17617	-1.82153	-3.94257	-2.24767	-2.05568
W5BCV9	LOC_OS04G52370.1	diphosphorylase 2, UTP--glucose-1-phosphate uridylyltransferase, putative, expressed	6	6	6	18.9	18.9	18.9	13.356	-4.72613	-0.988914	-1.94983	-1.73153	-1.61749	-1.63797	-1.85061	-1.98768	-2.43433	-2.77973	-1.65649	-1.5594	-1.62844	-2.0682	-1.5784	-2.21888	-1.44138	-1.61147
W5BA74	LOC_OS04G52450.1	Gamma-aminobutyrate transaminase 1, mitochondrial, aminotransferase, putative, expressed, Probable gamma-aminobutyrate transaminase 3, mitochondrial	7	7	7	29.9	29.9	29.9	32.54	-2.89615	-1.90157	-1.09845	-0.548784	-1.74774	-1.67072	-1.21858	-1.26136	-0.766153	-0.976299	-1.27526	-1.60009	-1.35455	-3.86979	-1.21151	-1.27595	-1.80451	-2.12082
W5BXY6	LOC_OS04G52760.1	gamma-soluble NSF attachment protein, putative, expressed, Gamma-soluble NSF attachment protein	5	5	5	22.8	22.8	22.8	12.875	-2.64135	-2.0537	-1.76385	-1.9133	-4.05085	-1.76908	-1.49305	-1.90575	-1.47567	-1.42571	-1.90895	-2.38694	-2.09395	-2.31199	-2.04794	-2.35447	-2.18341	-2.42953
W5FM08	LOC_OS04G52850.1	OTU-like cysteine protease family protein, putative, expressed, OTU domain-containing protein 6B	5	5	5	20.7	20.7	20.7	22.727	-2.82467	-2.16306	-1.12816	-0.845711	-3.02984	-2.69003	-1.69682	-1.95744	-2.61571	-1.99362	-1.80336	-1.47491	-4.2172	-2.19645	-4.03929	-0.892399	-3.12866	-3.46387
W5BD43	LOC_OS04G52960.1	Nucleolin 2, Nucleolin 2, nucleolin, putative, expressed	7	2	2	13.9	4.3	4.3	5.2167	-4.26492	-3.69701	-5.43437	-4.3321	-3.35563	-3.26913	-2.06011	-2.18242	-1.63813	-2.36766	-2.16958	-5.16409	-3.79602	-3.68041	-4.17468	-4.34631	-3.66751	-3.85788
W5ASI4	LOC_OS04G52960.1	Nucleolin 2, Nucleolin 2, nucleolin, putative, expressed	9	9	4	16.5	16.5	7	51.795	-0.433323	-0.370121	-1.0521	-1.71417	-0.488171	-1.16412	-1.41034	-2.28304	-2.48127	-1.58227	-1.51645	-1.09315	-0.567539	-0.128826	-0.379932	-0.216215	-0.764784	-0.697374
W5EPN6	LOC_OS04G53230.1	Aminomethyltransferase, mitochondrial, aminomethyltransferase, putative, expressed	3	2	2	22.6	11.3	11.3	25.485	0.485996	0.944782	2.40555	2.65287	0.415953	1.23089	1.50315	2.5295	0.508701	1.53283	1.21864	0.895994	0.372959	1.95875	1.81363	1.36879	-0.430571	0.424706
W5AQS1	LOC_OS04G53230.1	Aminomethyltransferase, mitochondrial, aminomethyltransferase, putative, expressed	21	2	2	78	9.8	9.8	60.546	-2.97643	4.34799	2.21203	3.01641	3.71032	4.03526	2.15812	2.20823	1.71144	1.60378	2.4358	2.80338	3.5881	3.66544	3.61314	4.05532	4.55246	5.31039
W5B7Y9	LOC_OS04G53230.1	Aminomethyltransferase, mitochondrial, aminomethyltransferase, putative, expressed	32	32	12	85.2	85.2	34.2	323.31	4.95971	5.16309	5.82664	5.69805	5.41276	5.22539	5.47165	5.57429	5.06346	5.43564	5.46057	5.52189	5.23063	5.4697	5.49486	5.58019	4.75691	5.07202
W5BYZ6	LOC_OS04G53490.1	Apolipoprotein D, OsCHL Chloroplastic lipocalin, expressed	8	8	8	54.4	54.4	54.4	32.075	-1.2067	-1.34883	-0.939695	-0.751749	-1.11145	-0.99999	-3.15028	-3.13678	-1.65619	-4.67925	-3.3059	-4.07282	-1.20749	-1.65039	-1.42042	-1.39654	-1.20766	-1.42171
W5B8A1	LOC_OS04G53740.1	Thioredoxin-like protein CXXS1, Thioredoxin-like protein CXXS1, thioredoxin, putative, expressed	2	2	2	30.9	30.9	30.9	22.752	-3.79014	-4.24877	-4.15324	-1.0468	-4.10186	-3.39845	-0.562033	-1.04107	-4.44754	-3.2105	-0.561892	-3.773	-0.381914	-1.22651	-3.55099	-0.5366	0.0327244	-0.3283
W5BBF0	LOC_OS04G53850.1	Tetraketide alpha-pyrone reductase 1, leucoanthocyanidin reductase, putative, expressed	7	7	2	34	34	9.9	81.045	-1.11463	-0.589998	-1.34521	-1.05355	-0.952522	-0.921515	-0.108509	-0.298958	-0.386429	-0.94836	-0.0197182	0.290485	0.0437622	-0.170618	0.365551	0.205017	0.0780182	-0.0565872
W5AUM1	LOC_OS04G54320.1	No description available.	4	4	4	45	45	45	53.008	-1.54617	-0.737093	-1.60117	-1.71822	-1.47538	-1.67406	-0.254505	-0.565029	-0.556383	-0.713135	-0.549513	-0.976387	-0.507999	-0.605373	-0.221498	-0.912861	-0.55302	-0.988476
W5B8C0	LOC_OS04G54410.1	of crista junctions protein 1	10	10	3	33.4	33.4	13.1	107.32	-0.40447	0.283995	-0.745955	0.266878	-0.142345	-0.528631	-0.293154	-0.274748	0.0977688	-0.741478	0.301039	0.588091	-0.0135136	0.387529	-0.0635777	0.292021	0.429909	0.564692
W5BAW9	LOC_OS04G54440.1	Uncharacterized RNA-binding protein C660.15, RNA binding protein, putative, expressed	4	3	3	16.4	14.5	14.5	107.43	-0.193411	0.0556355	-1.23124	-0.787285	-0.253548	0.145302	-0.16592	-0.470215	-2.80375	-4.59024	-0.441584	-0.291166	-0.155872	-0.0899258	-0.0472031	-0.251656	0.201847	0.475744
W5BCQ3	LOC_OS04G54640.1	peptidase, cysteine peptidase active site, putative, expressed	3	3	3	15.6	15.6	15.6	4.3736	-3.5876	-3.32742	-4.25838	-4.95039	-2.45513	-2.19342	-2.81955	-2.73987	-3.9494	-3.69582	-2.28646	-2.64564	-2.47425	-2.51373	-2.49787	-2.39181	-2.31288	-2.5975
W5ARE8	LOC_OS04G54810.1	xylosidase/alpha-L-arabinofuranosidase 2, beta-D-xylosidase, putative, expressed	12	12	12	23.3	23.3	23.3	118.79	-0.70454	-0.294214	-0.915823	-0.507837	-0.708002	-0.473154	0.0801792	-0.24439	0.0849209	-0.0713081	0.144579	0.550985	-0.280415	0.0679283	-0.354267	-0.127285	-0.449522	-0.485321
W5BAB5	LOC_OS04G55040.1	proton ATPase subunit D, vacuolar ATP synthase subunit D 1, putative, expressed	10	10	10	57.4	57.4	57.4	130.35	0.358013	0.418694	0.933996	1.00101	0.460907	0.618397	1.20728	0.710775	1.07284	0.483421	0.776403	0.883402	0.801836	0.408171	0.986326	1.02105	0.161846	0.222355
W5AS27	LOC_OS04G55050.1	amidase, putative, expressed, Glutamyl-tRNA(Gln) amidotransferase subunit A	2	2	1	10.8	10.8	6.7	112.13	-2.79447	-4.1048	-4.54821	-1.72905	-1.24382	-2.02454	-1.82941	-0.98917	-3.44571	-3.9642	-1.05328	-0.0816536	-2.16903	-0.93891	-2.27651	-2.45324	-1.40038	-1.1406
W5B8F8	LOC_OS04G55060.1	oxoacyl-[acyl-carrier-protein] synthase 3, 3-oxoacyl-synthase III, chloroplast precursor, putative, expressed	4	4	4	20.5	20.5	20.5	118.89	-2.9214	-1.3907	0.201202	-0.639957	-1.74557	-1.84584	-2.61114	-0.68251	-1.44755	-1.34573	-1.2168	-2.01744	-2.2987	-2.19834	-1.09756	-1.27109	-2.29911	-2.42389
W5AW75	LOC_OS04G55230.1	tetratricopeptide repeat domain containing protein, putative, expressed, Clustered mitochondria protein homolog	16	2	2	12.5	2.5	2.5	15.48	-3.32367	-3.65379	-2.15923	-2.00403	-1.80707	-4.79959	-4.2558	-4.61145	-4.47216	-3.53795	-3.52872	-4.81398	-3.39147	-2.25496	-4.04508	-1.48306	-2.07849	-1.92506
W5GLX7	LOC_OS04G55230.1	tetratricopeptide repeat domain containing protein, putative, expressed, Clustered mitochondria protein homolog	39	9	8	37.1	9.5	8	86.503	-2.7545	-2.71551	-0.0563145	-0.13773	-3.89929	-4.14207	-1.97954	-1.64272	-3.26585	-2.70015	-2.84897	-2.54136	-3.22764	-2.38414	-2.07666	-1.83096	-3.84293	-3.99088
W5B7R7	LOC_OS04G55230.1	tetratricopeptide repeat domain containing protein, putative, expressed, Clustered mitochondria protein homolog	16	15	2	14.2	13.6	3.1	119.77	0.426901	0.458544	0.503656	0.578156	0.36088	0.27906	0.0617886	-0.202555	0.674976	0.804369	0.344082	0.0607872	0.564054	0.288576	0.151382	0.492966	0.62044	-0.0634193
W5GAT4	LOC_OS04G55230.1	tetratricopeptide repeat domain containing protein, putative, expressed, Clustered mitochondria protein homolog	44	44	11	35	35	9.2	323.31	3.08393	3.22016	3.99171	4.01597	3.1832	3.12282	3.58302	3.40484	3.21251	3.15853	3.3344	3.24132	3.20363	3.21875	3.56442	3.64107	2.9821	2.97141
W5C066	LOC_OS04G55650.1	oryzain alpha chain precursor, putative, expressed, Oryzain alpha chain	5	5	5	30.5	30.5	30.5	296.54	2.75216	3.32572	3.07691	3.00308	3.31986	3.62824	3.81052	4.03519	3.19432	3.63978	3.57573	2.96023	3.45806	3.14961	3.51828	3.03108	3.04554	2.52942
W5BUD0	LOC_OS04G55720.1	D-3-phosphoglycerate dehydrogenase, chloroplast precursor, putative, expressed, D-3-phosphoglycerate dehydrogenase	13	2	2	65.5	11.6	11.6	109.25	-3.75354	0.210913	-2.41127	-1.35248	1.13028	0.779797	-1.7061	-0.868311	-1.11436	-1.82856	0.0626183	0.794945	0.964701	0.946541	0.788973	0.780186	2.43413	1.83631
W5ASV5	LOC_OS04G55720.1	D-3-phosphoglycerate dehydrogenase, chloroplast precursor, putative, expressed, D-3-phosphoglycerate dehydrogenase	13	3	1	65.5	12.9	2.4	323.31	-0.533615	0.468533	-0.915985	-0.235861	0.42598	-1.16771	0.121674	0.889297	-2.82879	-3.06644	1.35763	1.70517	1.46886	1.29922	0.5385	0.204105	1.32102	1.03164
W5BBW7	LOC_OS04G55720.1	D-3-phosphoglycerate dehydrogenase, chloroplast precursor, putative, expressed, D-3-phosphoglycerate dehydrogenase	16	16	3	59	59	6.5	323.31	4.20831	4.2148	4.05395	4.0497	4.48205	4.43815	4.48748	4.37108	4.15719	4.67232	4.59419	4.46358	4.62506	4.93299	4.43375	4.63662	4.90852	4.67058
W5BA32	LOC_OS04G55960.1	NADPH reductase, putative, expressed, P450 reductase	5	5	5	14	14	14	77.385	-3.51687	-4.90848	-1.5684	-4.19551	-4.7507	-3.09845	-1.56765	-1.63839	-3.19808	-3.95662	-1.44595	-1.37128	-4.12304	-1.01936	-4.52354	-1.13542	-3.1778	-3.6389
P83970	LOC_OS04G56160.1	plasma membrane ATPase, putative, expressed, Plasma membrane ATPase, Putative ATPase, plasma membrane-like	32	32	25	40.3	40.3	32.8	323.31	2.12102	2.32725	2.53676	2.60437	2.43152	2.67008	2.97883	3.28281	2.28919	2.81073	2.80684	2.43158	2.38714	2.13221	2.85344	2.66735	2.26626	2.17587
W5ASP7	LOC_OS04G56320.1	AAA-type ATPase family protein, putative, expressed, carboxylase/oxygenase activase	6	6	6	18.1	18.1	18.1	24.885	-1.49829	-1.9398	-1.49924	-2.0248	-1.55172	-1.48854	-1.63605	-1.94618	-1.52272	-1.35074	-1.57459	-1.91323	-4.12459	-1.84715	-2.18981	-1.98289	-1.79398	-1.66864
C7DPL0	LOC_OS04G56400.1	Glutamine synthetase, Glutamine synthetase, chloroplastic, glutamine synthetase, catalytic domain containing protein, expressed	23	1	1	61.4	4.4	4.4	37.026	-1.69228	1.04553	-1.68398	-2.20481	0.129812	1.18721	0.0660782	1.3373	-1.51307	-3.4377	0.907469	0.852692	1.83857	1.67615	1.39354	0.710228	2.17361	2.34796
Q45NB2	LOC_OS04G56400.1	Glutamine synthetase, Glutamine synthetase, chloroplastic, glutamine synthetase, catalytic domain containing protein, expressed	23	23	1	61.4	61.4	4.4	323.31	4.36032	4.42352	4.72974	4.51203	4.72139	4.23131	5.10266	4.85499	4.69789	4.5105	4.82465	4.67428	4.83083	4.75367	4.68901	4.7979	3.98643	4.01546
W5ARK1	LOC_OS04G56520.1	Probable UDP-arabinopyranose mutase 2, Probable UDP-arabinopyranose mutase 2, alpha-1,4-glucan-protein synthase, putative, expressed	8	7	1	28.4	26.4	2.9	88.822	-4.2542	-3.75388	-4.13935	-3.79815	-4.15646	-0.586191	-0.934801	-0.171925	-3.45684	-1.00094	-0.365906	-0.393547	-1.35244	-1.02693	-0.341187	-0.354294	-3.4094	-1.51876
W5BF69	LOC_OS04G56620.1	molybdopterin biosynthesis protein CNX1, putative, expressed, Molybdopterin biosynthesis protein CNX1	6	6	1	16.5	16.5	4.6	28.159	-2.87221	-2.83641	-1.25109	-1.29491	-1.69533	-1.80468	-1.55421	-1.86341	-1.53205	-1.40127	-1.8728	-0.562344	-1.54887	-2.09128	-1.71779	-1.62897	-1.94229	-2.08322
W5AVS5	LOC_OS04G56646.1	ATPase regulatory subunit 7 homolog B, MEE34, putative, expressed	7	7	7	41.9	41.9	41.9	221.77	0.663343	1.85172	1.39086	0.874468	1.60605	1.57765	1.5112	1.79982	1.0633	0.941923	1.6866	1.86014	1.64777	2.15052	1.77631	1.63577	0.94948	1.20563
W5ANX2	LOC_OS04G56720.1	Ultraviolet-B receptor UVR8, RCC2, putative, expressed	7	7	1	34.3	34.3	7.1	40.394	-1.18755	-0.651176	-0.00685883	-0.668911	-2.49773	-1.34169	-0.819651	-0.585896	-1.15894	-3.8076	-0.908428	-1.32911	-0.492218	-1.17737	-0.862268	-0.879599	-0.877283	-0.986519
W5ARC7	LOC_OS04G56740.1	IQ calmodulin-binding motif family protein, putative, expressed, Protein IQ-DOMAIN 32	5	5	1	9.1	9.1	2.3	33.751	-2.94487	-2.14712	-1.89741	-1.93842	-3.71306	-2.49317	-2.03685	-1.98843	-1.89182	-2.34323	-1.6033	-1.38343	-2.13743	-4.07027	-1.95689	-2.54972	-3.42865	-4.66934
W5C8T3	LOC_OS04G56800.1	trans isomerase Pin1, peptidyl-prolyl cis-trans isomerase, putative, expressed	4	4	3	52.1	52.1	40.5	60.394	-1.86835	-1.65111	-2.55526	-2.89969	-1.28498	-1.73989	-3.57943	-3.81222	-2.66509	-3.42844	-3.323	-3.94318	-3.29606	-4.02668	-2.83915	-4.16494	-3.54695	-3.88325
W5BAH6	LOC_OS04G56970.1	FtsZ homolog 1, chloroplastic, tubulin%2FFtsZ domain containing protein, putative, expressed	13	13	13	63.3	63.3	63.3	323.31	0.406324	1.05751	-0.258097	0.584883	1.26414	1.16267	0.705931	0.762255	-0.803364	-1.44518	1.21832	0.98724	1.18142	1.05106	1.17885	0.701849	1.28405	1.13739
W5AX94	LOC_OS04G57010.1	zinc finger C-x8-C-x5-C-x3-H type family protein, expressed, CCCH domain-containing protein 31, Zinc finger CCCH domain-containing protein 31	6	6	1	31	31	7.8	42.606	-1.03222	-1.50562	-0.222149	-0.765053	-0.821053	-1.03638	-1.27821	-0.542244	-0.82896	-0.634092	-1.04597	-1.4311	-1.05939	-0.876627	-0.630968	-0.675472	-1.56677	-1.69248
W5AYA4	LOC_OS04G57020.1	lipid-associated protein 13, chloroplastic	7	7	3	41.9	41.9	17.6	78.591	-0.928652	-0.681034	-0.2607	-1.03921	-0.752808	-1.39032	-0.219673	-0.923372	-0.924456	-1.1461	-0.394176	-1.10332	-0.666456	-0.714064	-0.60006	-0.337475	-1.2614	-1.37677
W5ESH8	LOC_OS04G57220.1	conjugating enzyme E2, ubiquitin-conjugating enzyme, putative, expressed	4	4	2	68.3	68.3	35.4	87.091	1.712	2.44018	-0.0282574	0.626678	2.48092	2.41072	0.427317	1.75159	0.281572	-0.283646	1.82082	2.6599	-0.0412331	1.34455	2.16813	2.27158	3.06736	2.59911
Q0WYE6	LOC_OS04G57440.1	oryzain beta chain precursor, putative, expressed, Germination-specific cysteine protease 1, Oryzain beta chain	3	3	3	24.5	24.5	24.5	21.024	-4.41284	-2.26046	-1.20399	-2.04309	-5.14043	-3.56398	-1.71607	-1.27504	-1.75578	-1.05189	-1.87845	-4.37047	-3.45498	-1.92038	-2.33001	-1.93958	-4.3676	-3.45078
W5BYM8	LOC_OS04G57590.1	DJ-1 homolog D, DJ-1 family protein, putative, expressed	6	6	1	30.7	30.7	5.7	78.212	-3.60285	-1.55349	-1.48129	-2.41754	-1.97102	-4.56926	-1.73915	-1.82649	-3.60835	-3.12117	-0.906141	-1.51428	-1.32967	-1.27688	-1.67741	-1.58139	-3.05025	-3.46625
W5BV67	LOC_OS04G57930.1	thioredoxin, putative, expressed, Thioredoxin X, chloroplastic, Thioredoxin X, chloroplastic	4	4	4	73.2	73.2	73.2	25.921	-0.19277	0.36286	1.81075	1.42451	-0.643103	-0.433916	1.07544	0.829689	-0.558449	0.129202	0.122828	0.861805	-0.325895	0.386759	0.59973	1.02254	-0.729673	-0.202906
W5B8T9	LOC_OS04G57950.1	Dihydroorotate dehydrogenase (quinone), Dihydroorotate dehydrogenase (quinone), mitochondrial, dihydroorotate dihydrogenase protein, putative, expressed	3	3	3	13.9	13.9	13.9	8.2069	-3.01664	-2.72745	-3.84728	-3.21193	-2.47763	-2.70616	-3.36838	-2.42024	-2.58774	-1.203	-2.4668	-2.99497	-2.89521	-3.66026	-3.62852	-4.82768	-2.63525	-3.16657
W5BD38	LOC_OS04G58110.1	pyruvate kinase, putative, expressed, Pyruvate kinase	10	10	9	39.7	39.7	36.9	125.51	-0.484426	-0.0846462	-0.13142	0.336164	-0.366276	-0.332726	0.314133	0.138254	0.649475	0.103222	0.296341	0.00365448	0.197889	-0.19936	0.163584	-0.203516	-0.485443	-0.460939
Q41578	LOC_OS04G58200.1	protochlorophyllide reductase A, chloroplast precursor, putative, expressed, Protochlorophyllide reductase A, chloroplastic, Protochlorophyllide reductase A, chloroplastic	23	19	10	65.2	58	36.9	323.31	2.06519	2.48513	3.03234	2.6042	2.48985	2.53261	1.51656	1.66307	0.774599	1.29942	1.10761	0.825167	2.20223	2.06218	2.71314	2.57872	1.71803	1.67767
W5AS47	LOC_OS04G58240.1	Clathrin light chain 1, Clathrin light chain 1	3	3	3	18.8	18.8	18.8	22.996	-1.69264	-1.80921	0.44912	-0.60574	-1.24877	-1.16066	-0.273005	-0.791723	-4.63617	-1.24348	-1.42058	-1.66288	-1.13544	-1.12267	-0.817421	-0.953497	-1.29944	-1.28942
Q1W374	LOC_OS04G58580.1	phosphomannomutase, putative, expressed, Phosphomannomutase	5	5	5	26.5	26.5	26.5	24.034	-2.47095	-1.96596	-0.50634	-1.5086	-3.58382	-2.88469	-1.64189	-2.74814	-1.82198	-1.81298	-2.38789	-2.01853	-2.38772	-3.17259	-4.1942	-2.38643	-1.57846	-2.32894
W5AVI0	LOC_OS04G58620.1	regulated potassium-efflux system protein, potasium efflux antiporter protein, putative, expressed	7	7	7	9.2	9.2	9.2	25.648	-1.18184	-0.891901	-0.494638	0.0989819	-0.505922	-0.805616	-1.31067	-0.809063	-0.908756	-1.34129	-1.06539	-1.1475	-1.01291	-1.02183	-0.381891	-0.773739	-0.777081	-0.940777
W5BGZ1	LOC_OS04G58710.1	AMP-binding domain containing protein, expressed, Putative peroxisomal-coenzyme A synthetase	3	3	3	11.8	11.8	11.8	50.3	-2.11501	-2.95114	-5.00383	-2.05914	-3.5407	-2.31169	-3.14429	-2.29874	-1.83428	-1.72377	-1.98088	-2.22756	-4.46753	-2.30187	-3.49461	-3.33602	-3.45018	-2.45902
W5BCN3	LOC_OS04G58900.1	hydrolase, NUDIX family, domain containing protein, expressed, RNA pyrophosphohydrolase	6	6	1	49.8	49.8	6.5	38.866	-0.0189476	0.21213	0.962053	0.301601	-0.668943	-0.17211	0.0477276	-0.0199833	-0.332296	-0.798414	-0.0508633	-0.469675	0.266582	-0.247217	0.152349	0.114264	-0.860451	-0.543232
W5BCG4	LOC_OS04G59150.1	peroxidase precursor, putative, expressed, Lignin-forming anionic peroxidase	3	3	2	13.5	13.5	11.1	13.092	-2.638	-2.58431	-4.65222	-2.5943	-4.10036	-4.39839	-1.52559	-2.36133	-2.28717	-3.42443	-1.24613	-0.927113	-3.73077	-2.61735	-2.30124	-3.76217	-1.59885	-3.59743
W5AQ91	LOC_OS04G59200.1	Lignin-forming anionic peroxidase, peroxidase precursor, putative, expressed	4	4	2	20.5	20.5	7.8	29.662	-2.33092	-5.22781	-2.71165	-2.56205	-3.57144	-3.84812	-1.8451	-1.72832	-1.92889	-2.66067	-3.69413	-1.37995	-1.82152	-1.94825	-1.51975	-1.22007	-2.17507	-2.04305
W5BF34	LOC_OS04G59260.1	peroxidase precursor, putative, expressed, Lignin-forming anionic peroxidase	12	12	3	40.2	40.2	13.2	159.85	0.784359	0.650961	0.938274	0.598793	0.803017	0.854143	1.12537	1.04333	1.342	1.1832	1.30277	1.05252	-0.000997543	0.150381	0.221966	0.412231	0.166372	0.0475349
W5ASM3	LOC_OS04G59394.1	expressed protein, Inactive TPR repeat-containing thioredoxin TTL3	4	4	3	11.8	11.8	9.4	18.041	-2.16798	-1.54169	-3.17708	-3.06245	-2.3914	-2.32991	-2.86407	-2.51147	-4.55899	-3.29483	-2.138	-1.62759	-4.88332	-1.51255	-1.37757	-1.38499	-1.45742	-0.816423
W5BA90	LOC_OS04G59494.1	Transportin-1, 30S ribosomal protein S17, chloroplastic, transportin-2, putative, expressed	2	2	2	8.1	8.1	8.1	4.3716	-2.68828	-2.57944	-3.0756	-5.37933	-4.13191	-2.54904	-4.37846	-2.32496	-2.13885	-1.98904	-2.15888	-2.6542	-2.56213	-3.94505	-2.33283	-2.39046	-2.80134	-4.08304
W5AX02	LOC_OS04G59494.1	Transportin-1, 30S ribosomal protein S17, chloroplastic, transportin-2, putative, expressed	7	7	2	46.2	46.2	23.4	33.493	2.20164	2.35546	3.95862	3.17845	1.82483	1.93114	2.12663	2.29962	2.0589	2.28356	1.76032	1.32921	1.63644	2.02593	2.28867	2.33414	1.37961	1.39414
W5AXI8	LOC_OS04G59560.1	Tubulin-folding cofactor B, tubulin folding cofactor B, putative, expressed	5	5	5	35.1	35.1	35.1	39.649	-3.99996	-4.14136	-1.23512	-1.99192	-3.15253	-2.93382	-4.05852	-2.25046	-3.5747	-3.02651	-2.39654	-4.34369	-2.34477	-2.71694	-2.70124	-2.70855	-3.12923	-2.45119
W5ALK3	LOC_OS05G01050.1	DNA-binding protein-related, putative, expressed	4	4	2	27.4	27.4	15.4	59.019	-3.94062	-0.587454	1.00707	0.750334	-0.656076	-1.0078	0.0166912	-0.0237904	-0.564533	-0.443417	-0.715139	-0.539516	-0.904335	-1.02958	-0.604971	-0.34646	-1.87208	-1.76842
W5AMB3	LOC_OS05G01110.1	ribosomal protein L28 protein, putative, expressed, protein L28	9	9	1	41.4	41.4	8.1	40.142	-0.0151653	0.297205	1.15372	1.45244	-0.207947	-0.340307	0.763287	1.27005	0.606039	-0.0624142	-0.23583	-0.252966	0.159069	0.0228348	1.1502	1.08053	0.385988	-0.167437
W4ZWP2	LOC_OS05G01270.1	peptidyl-prolyl cis-trans isomerase, putative, expressed, cis-trans isomerase	14	3	0	58.4	11	0	9.3363	0.572657	1.12903	0.391415	0.791155	1.40702	0.77619	0.948792	1.04194	0.936874	0.713028	0.313492	0.365303	0.919329	-3.4074	1.14497	0.828936	-3.80195	0.894045
Q6XPZ4	LOC_OS05G01270.1	peptidyl-prolyl cis-trans isomerase, putative, expressed, cis-trans isomerase	14	14	3	58.4	58.4	11	323.31	4.7832	5.13556	4.91018	5.03882	5.63878	5.53185	5.42002	5.47852	4.92658	4.35618	5.31818	5.16773	5.03144	4.64558	5.1921	5.14606	5.02341	4.88372
W5AKD8	LOC_OS05G01300.1	No description available.	4	4	0	35.1	35.1	0	16.748	-2.85697	-4.60945	-1.99895	-3.16298	-4.01491	-4.15938	-2.60907	-2.95069	-2.8688	-2.52278	-2.74387	-3.12089	-3.94637	-4.13776	-2.74833	-4.15522	-3.41108	-3.20009
W5AKD4	LOC_OS05G01310.1	repeat, PH and SEC7 domain containing protein secG, ankyrin repeat family protein, putative, expressed	5	5	5	32.9	32.9	32.9	66.279	-2.50624	-2.88517	-0.264996	-2.64957	-2.10284	-3.02706	-0.975645	-0.699331	-2.07942	-1.25572	-1.35777	-1.4761	-3.32962	-3.68291	-3.55138	-3.40029	-3.44143	-5.16715
W5GCA3	LOC_OS05G01450.1	eukaryotic translation initiation factor 3 subunit F, putative, expressed, factor 3 subunit F	6	6	6	24.3	24.3	24.3	67.563	0.131569	-0.372505	-1.52736	-0.59141	0.172915	-0.606407	-0.574308	-0.761129	-2.34287	-2.40273	-0.412149	-0.0198078	-0.935625	-0.727144	-0.952883	-1.01013	0.0139904	0.450068
A0A075D1A6	LOC_OS05G01600.1	Actin, cytoplasmic, actin, putative, expressed	19	3	3	73.4	15	15	14.516	-4.18	-2.54568	-0.996632	-1.1858	-2.77981	-4.44304	-1.63762	-1.94109	-4.21231	-1.63251	-2.14187	-2.01229	-3.54283	-3.49436	-1.78166	-1.93096	-3.51688	-3.49725
W5FAY5	LOC_OS05G01600.1	Actin, cytoplasmic, actin, putative, expressed	19	19	2	67.6	67.6	8	323.31	3.49593	3.89899	4.29068	4.29756	4.00144	3.86684	4.59335	4.69704	3.98227	3.71356	4.20605	3.93473	3.99747	3.92413	4.49179	4.31114	3.49959	3.6946
W4ZW48	LOC_OS05G01810.1	Xylem cysteine proteinase 2, xylem cysteine proteinase 2 precursor, putative, expressed	5	2	0	21.8	12.6	0	71.935	-4.27395	-1.66133	-2.78252	-4.36359	-3.3633	-4.06059	-3.78347	-4.38327	-4.72238	-3.87402	-4.16397	-3.94209	-3.79536	-1.67494	-1.3927	-1.48391	-3.29868	-4.61023
W5A8U2	LOC_OS05G01810.1	Xylem cysteine proteinase 2, xylem cysteine proteinase 2 precursor, putative, expressed	5	5	2	18.8	18.8	9.4	137.82	0.156509	-0.202253	0.944384	0.594172	0.0514507	0.0846577	0.300472	0.207972	0.222569	0.596039	0.151918	0.140888	-0.238203	0.27956	-0.0912876	-0.00315666	-0.617626	-0.655476
W5A5G3	LOC_OS05G01820.1	Cytochrome b5, b5 isoform B, cytochrome b5-like Heme/Steroid binding domain containing protein, expressed	5	5	5	26.9	26.9	26.9	18.119	-4.05914	-1.7317	-1.76008	-1.3257	-1.27751	-2.02576	-1.13445	-1.31733	-1.17124	-1.85615	-1.46787	-1.52508	-1.71299	-1.82821	-4.04769	-1.68308	-4.17868	-2.23977
W5AN00	LOC_OS05G01950.1	protein DnaJ	5	2	2	65.6	35.4	35.4	260.87	-5.49846	-4.79918	-2.56909	-4.77725	-3.60773	-4.90451	-4.37244	-3.06953	-3.93474	-4.67289	-3.32777	-4.53665	-3.83882	-3.89384	-3.5001	-3.55961	-4.26612	-5.58317
W4ZUU5	LOC_OS05G01950.1	protein DnaJ	4	1	1	47.4	25.6	25.6	253.7	-3.67383	-1.58698	-2.27972	-3.86836	-1.51247	-2.28946	-2.69608	-2.95069	-2.87049	-4.4228	-3.65215	-2.99891	-3.55368	-3.70074	-4.15751	-3.59403	-1.56621	-1.6894
W5A9B0	LOC_OS05G01950.1	protein DnaJ	5	5	2	75.8	75.8	46.5	323.31	-0.349516	-0.241463	1.79633	1.4348	-0.239183	0.14793	0.577814	0.564867	-0.571297	-0.224241	-0.455517	-0.519821	-1.21656	-0.384588	0.217352	0.759012	-0.16227	-0.472654
A0A096UKR2	LOC_OS05G01970.1	TIC 62, chloroplastic, NAD dependent epimerase/dehydratase family protein, putative, expressed	14	3	3	56.7	18.7	18.7	323.31	0.597382	0.713478	0.869585	0.332596	1.09354	0.516455	1.16016	1.74094	-0.576128	-0.260004	1.69247	2.31912	0.719828	0.875353	-0.700794	-0.602892	0.367142	1.26261
W4ZX32	LOC_OS05G01970.1	TIC 62, chloroplastic, NAD dependent epimerase/dehydratase family protein, putative, expressed	8	4	4	52.1	32.9	32.9	323.31	1.26712	2.11407	1.91649	1.67195	2.51269	2.02236	2.11074	2.2167	1.23593	1.28843	2.80865	2.39881	2.16574	1.56911	1.78499	1.72899	2.18136	1.91739
W5AMS3	LOC_OS05G01970.1	TIC 62, chloroplastic, NAD dependent epimerase/dehydratase family protein, putative, expressed	14	14	2	56.9	56.9	18.7	323.31	3.03325	3.55433	3.51802	3.06003	3.29138	3.03875	3.3295	2.74148	2.97196	2.52359	3.28771	3.1025	3.33817	3.20702	3.64831	3.35655	3.15267	2.76372
W5AK63	LOC_OS05G02060.1	pore protein 16-1, chloroplastic, mitochondrial import inner membrane translocase subunit Tim17, putative, expressed	3	2	2	73.8	37.7	37.7	36.554	-2.87728	-2.09643	-2.4114	-2.17862	-3.66985	-2.73898	-1.87681	-2.74896	-3.20857	-3.52876	-2.10577	-2.21272	-0.971394	-0.820812	-1.25809	-1.5188	-1.42772	-1.53371
W4ZXN2	LOC_OS05G02060.1	pore protein 16-1, chloroplastic, mitochondrial import inner membrane translocase subunit Tim17, putative, expressed	3	3	3	39.6	39.6	39.6	83.377	-3.56628	-0.16408	0.129629	-1.86353	0.10148	-3.29288	0.338346	0.0261135	0.149071	0.245659	-0.643946	-0.837416	-0.255821	-0.555136	-0.438782	-0.726395	-0.342537	-0.518736
W5A7V2	LOC_OS05G02060.1	pore protein 16-1, chloroplastic, mitochondrial import inner membrane translocase subunit Tim17, putative, expressed	5	4	3	52.8	41	25.7	80.591	1.04226	0.168888	-0.726717	-1.33966	0.506817	0.397949	-0.503185	0.435917	-0.640455	-0.00173378	-0.142391	1.06046	-0.275703	0.365728	-1.18516	-0.74593	0.465462	0.674988
W4ZZ90	LOC_OS05G02060.1	pore protein 16-1, chloroplastic, mitochondrial import inner membrane translocase subunit Tim17, putative, expressed	6	6	3	43	43	22.6	239.77	0.710634	1.0839	0.77128	1.21082	2.02323	1.62201	1.6918	1.43053	1.84151	0.770689	1.56495	1.57627	2.23201	2.20167	2.09566	1.58325	2.16207	2.22327
W5GE54	LOC_OS05G02300.1	Probable histone H2A.6, Histone H2A, Core histone H2A/H2B/H3/H4 domain containing protein, putative, expressed	4	1	1	23.7	9.6	9.6	9.4452	-0.101738	-0.0540352	-0.0479546	-0.430552	0.30225	0.550083	0.459953	0.572153	0.224447	0.432585	0.367165	-0.409348	0.362846	-0.46559	0.0848408	-0.278891	-0.0572624	0.120651
A0A0C4BIL8	LOC_OS05G02300.1	Probable histone H2A.6, Histone H2A, Core histone H2A/H2B/H3/H4 domain containing protein, putative, expressed	6	5	5	51	45.2	45.2	94.835	-4.12231	-0.00358391	0.503313	-0.870142	1.3933	0.717154	0.594894	1.62362	0.022892	0.0739708	-0.178753	0.0934925	-4.4293	-0.958664	-0.256294	0.103432	-0.0306625	-0.56893
W5GH89	LOC_OS05G02300.1	Probable histone H2A.6, Histone H2A, Core histone H2A/H2B/H3/H4 domain containing protein, putative, expressed	6	2	2	43.5	22	22	87.2	-3.29669	0.431698	1.08107	0.720453	1.06044	1.81817	-0.658382	-0.266369	-0.736219	-0.0687618	-1.08109	-1.21256	0.26832	-0.272909	0.727503	-0.195869	0.261923	0.0803871
P02276	LOC_OS05G02300.1	Probable histone H2A.6, Histone H2A, Core histone H2A/H2B/H3/H4 domain containing protein, putative, expressed	7	3	2	54.3	24.5	24.5	101.51	3.08393	3.35601	2.79253	3.74573	3.89813	4.39085	3.66572	3.66084	3.93406	4.33787	3.38434	2.83767	3.41659	3.30241	2.86279	2.5892	3.43607	3.48214
W5DZG1	LOC_OS05G02300.1	Probable histone H2A.6, Histone H2A, Core histone H2A/H2B/H3/H4 domain containing protein, putative, expressed	7	4	2	47.9	42.4	29.1	85.141	3.52844	4.15949	4.27126	3.85135	4.27276	4.89699	4.03025	4.28496	3.64393	4.10087	3.78506	3.48691	3.81817	4.2975	4.32145	4.36695	3.96875	4.79074
W5AMP7	LOC_OS05G02520.1	globulin seed storage protein 2, cupin domain containing protein, expressed	9	9	2	33.8	33.8	9.8	46.486	-0.95467	-0.319031	-0.27404	-0.148979	-0.204048	-0.575172	0.472357	0.274292	1.39457	0.424408	0.602514	0.583347	-0.0502815	-0.481253	0.0608921	-0.141258	-0.631205	-0.752665
C9EF64	LOC_OS05G02530.1	S-transferase DHAR3, chloroplastic, glutathione S-transferase, N-terminal domain containing protein, expressed	15	2	2	82.1	15.6	15.6	221.51	-4.24533	0.85733	-0.586527	0.43935	-0.581026	-0.481766	-2.5539	-0.182022	-1.58821	-1.49592	-0.71191	-3.49037	-1.61489	-4.19299	-0.217051	0.351089	-0.400431	-5.2937
Q84UH6	LOC_OS05G02530.1	S-transferase DHAR3, chloroplastic, glutathione S-transferase, N-terminal domain containing protein, expressed	16	16	3	88.2	88.2	21.7	323.31	5.62977	5.92314	5.62595	5.78194	5.5013	5.24685	5.44613	5.18243	4.63908	4.75865	5.3651	4.96758	5.67977	5.49997	5.74911	5.7143	5.51433	5.17645
W4ZXF2	LOC_OS05G02650.1	UFM1-protein ligase 1	4	4	1	31.2	31.2	6.2	35.411	-3.23251	-4.16508	-3.61398	-4.04174	-3.13978	-3.83127	-0.246706	-0.0507164	-1.20193	-1.35841	-0.0857582	-0.12369	-4.12056	-3.35099	-3.70137	-3.13676	-3.75391	-3.66198
W5AAY9	LOC_OS05G02820.1	Putative WEB family protein At1g65010, chloroplastic, protein transport protein-related, putative, expressed	9	9	3	15	15	6	36.303	-0.899393	-0.00532532	0.557287	0.51623	0.353918	0.392622	0.121674	0.459923	0.249977	0.235613	0.0585136	0.0171986	-0.0249214	0.425301	0.166779	0.467089	-0.695887	-0.0253906
W5ABI3	LOC_OS05G03820.1	Glutamate--cysteine ligase A, chloroplastic, cysteine ligase B, chloroplastic, glutamate--cysteine ligase, chloroplast precursor, putative, expressed	10	10	10	24.8	24.8	24.8	187.54	-0.0276833	0.855352	-0.289024	-0.271589	0.293852	0.621002	0.398819	0.368256	1.01865	-0.0593414	1.03672	0.616289	0.41765	0.693228	0.81275	0.589899	1.20586	0.414709
W5ABD3	LOC_OS05G03830.1	aminotransferase, putative, expressed, Acetylornithine aminotransferase	8	8	5	42.8	42.8	26.8	131.54	-0.540529	-0.198887	0.200354	-0.0951023	-0.369183	-0.0672684	0.164267	0.266247	-0.177633	0.166967	-0.182028	-0.594196	-1.08647	-1.86693	-0.526423	-1.0026	-1.72986	-1.43753
W5AMV3	LOC_OS05G04220.1	Nitrogen regulatory protein P-II homolog, regulatory protein P-II homolog, nitrogen regulatory protein P-II, putative, expressed	6	6	6	37.2	37.2	37.2	75.965	0.138714	0.277657	0.0308266	0.284977	0.393761	0.25281	0.282244	0.501949	0.122559	0.181021	0.205988	0.212088	0.380785	0.307747	0.165714	0.095583	-0.120176	-0.163614
W4ZWP5	LOC_OS05G04380.1	peroxidase precursor, putative, expressed, Lignin-forming anionic peroxidase	8	8	8	39.5	39.5	39.5	128.35	0.699459	1.24928	0.908966	0.544847	0.93844	0.708105	0.931833	0.904926	0.484198	-0.536108	0.933197	0.575806	1.27328	1.14756	0.959381	0.835497	1.1932	1.13429
W5AKQ3	LOC_OS05G04850.1	RNA-binding protein 8A, RNA recognition motif containing protein, putative, expressed	6	6	6	45.9	45.9	45.9	143.32	-0.160147	0.278818	1.6383	0.0987606	-0.41188	-0.305714	-0.304611	-0.421188	-0.193998	-0.734743	-0.414858	-0.451445	0.182785	0.0658131	-0.0511551	-0.3613	0.780401	0.0688534
W5AB71	LOC_OS05G04870.1	Glucose and ribitol dehydrogenase homolog, ribitol dehydrogenase homolog, oxidoreductase, short chain dehydrogenase/reductase family protein, putative, expressed	3	3	3	11.9	11.9	11.9	8.1051	-3.10794	-3.72595	-3.97424	-3.59824	-4.06546	-3.44081	-2.59271	-2.48241	-2.13503	-1.33153	-3.00706	-3.91208	-3.47083	-2.86502	-2.9691	-3.76449	-3.9128	-3.08074
W5GV92	LOC_OS05G05470.1	T-complex protein 1 subunit zeta, T-complex protein, putative, expressed	14	14	11	41.7	41.7	35.1	118.05	-0.191383	0.186531	0.0614777	0.140299	0.195553	-0.135178	0.519646	0.223259	0.829296	0.368929	0.453554	0.339127	0.858484	0.59495	0.557524	0.668285	0.0747261	0.394442
W4ZVZ8	LOC_OS05G05480.1	Do-like 2, chloroplastic, OsDegp6 - Putative Deg protease homologue, expressed	20	20	20	54.7	54.7	54.7	323.31	1.71377	1.73927	2.32644	1.96399	1.38972	1.07778	1.74155	1.52562	1.28384	0.939259	1.82339	1.37494	1.31676	1.28283	2.04072	1.7405	1.09806	1.48142
W5A942	LOC_OS05G05680.1	aminocyclopropane-1-carboxylate oxidase, 1-aminocyclopropane-1-carboxylate oxidase, putative, expressed	7	7	7	39.6	39.6	39.6	108.65	-1.04352	-1.50445	-0.409208	-0.558138	-0.488302	-1.35615	0.0407028	0.0204716	0.173935	0.520195	0.0413532	-0.0347195	-1.5698	-1.35311	-1.37243	-0.400648	-2.27191	-1.43512
W4ZX48	LOC_OS05G05700.1	Putative cullin-like protein 1, cullin, putative, expressed	4	4	4	10.7	10.7	10.7	14.762	-3.9836	-4.54769	-3.50726	-2.25075	-4.07417	-2.53682	-2.18653	-2.64765	-3.77128	-4.8742	-4.12177	-2.14029	-2.11059	-3.57676	-4.17278	-2.71283	-2.76062	-3.83264
A0A096UK62	LOC_OS05G05740.1	bacterial homolog protein, proline synthetase co-transcribed bacterial homolog protein, putative, expressed	3	3	3	27.8	27.8	27.8	24.97	-4.16663	-2.8392	-1.36594	-4.33248	-1.24705	-3.57335	-1.49564	-1.83131	-2.54869	-2.61834	-1.99575	-4.52665	-4.80191	-4.32777	-2.3114	-4.01439	-3.32828	-4.08103
W5AB78	LOC_OS05G05830.1	protein FolD, bifunctional protein folD, putative, expressed	16	16	3	76.7	76.7	20.2	184.61	1.18838	1.5093	1.67867	1.77654	1.25269	1.37189	0.954441	1.25622	0.624765	1.30546	0.87516	0.668476	0.834383	1.22381	1.28735	1.6033	0.866953	0.828287
W5AC26	LOC_OS05G05840.1	Histidine--tRNA ligase, Histidine--tRNA ligase, cytoplasmic, tRNA synthetase class II core domain containing protein, expressed	16	16	3	24.7	24.7	6.4	54.107	-0.541073	0.175817	-0.564135	-0.738546	-0.246403	-0.548849	-0.434673	-0.528502	0.0365562	-0.938065	-0.385624	0.273003	-0.188993	-0.0851097	0.0672874	-0.229301	-0.302485	0.110811
W5ANF6	LOC_OS05G05950.1	TOC159, putative, expressed, Translocase of chloroplast 120, chloroplastic	18	6	6	30.8	12.8	12.8	258.77	-0.579088	-0.783981	1.57039	0.698214	0.112028	-0.32815	-0.659727	-0.542131	-1.12399	-1.14345	-0.430782	-1.31739	-0.880442	-1.10239	-0.27264	0.127689	-1.48906	-1.53924
W5AA07	LOC_OS05G05950.1	TOC159, putative, expressed, Translocase of chloroplast 120, chloroplastic	34	34	22	32.4	32.4	21.3	323.31	1.7658	1.93259	3.30187	2.86601	2.3933	2.28717	2.63063	2.70428	2.48578	2.77092	2.34886	2.25207	1.87811	2.21938	2.58753	2.40064	1.39142	1.98087
W5ALT5	LOC_OS05G06280.1	ATKINESIN-13A%2FKINESIN-13A, putative, expressed, U1 small nuclear ribonucleoprotein A, Kinesin-like protein KIF2A	3	3	3	19.7	19.7	19.7	19.298	-1.04944	-0.800604	-1.20438	-1.00487	-1.13184	-1.2285	-4.60475	-1.40849	-1.15835	-1.57221	-1.05628	-1.37263	-0.969618	-1.17007	-0.920189	-0.921993	-4.64469	-1.15153
W5AKH4	LOC_OS05G06310.1	60S ribosomal protein L18, 60S ribosomal protein L18-3, putative, expressed	10	3	3	48.4	16.5	16.5	80.754	-0.985525	-0.162138	-1.46581	-0.957172	-0.73991	-3.18766	-4.87864	-5.3134	-4.03563	-4.5192	-3.52046	-5.28985	-0.388029	-0.104906	-0.400776	-0.847338	-1.05247	-1.16842
W5A8E0	LOC_OS05G06310.1	60S ribosomal protein L18, 60S ribosomal protein L18-3, putative, expressed	10	6	2	48.4	34	16.5	270.19	1.08881	2.24992	1.3539	1.22812	2.02798	1.6107	2.07293	1.86822	1.12666	0.573452	1.99652	2.41156	1.94066	1.78398	1.75496	1.64229	1.29693	1.97568
W5A846	LOC_OS05G06330.1	NifU-like protein 5, mitochondrial, nifU, putative, expressed	4	4	4	23.5	23.5	23.5	23.918	-2.0868	-1.58301	-1.74243	-4.28898	-4.72928	-3.56801	-2.07031	-2.35968	-3.97494	-2.94824	-1.74322	-3.79243	-2.08475	-2.1456	-2.10268	-2.76736	-3.85674	-2.30559
W5AMS6	LOC_OS05G06350.1	importin subunit alpha, putative, expressed, Importin subunit alpha-1b, Importin subunit alpha	12	12	6	38	38	21.7	236.38	1.35983	1.57782	0.959543	1.05901	1.56926	1.40772	1.97293	1.50688	1.07196	0.437326	2.03076	1.74609	1.96258	1.49103	1.90419	1.53646	1.5496	2.1748
D8L9B3	LOC_OS05G06430.1	OsPDIL2-1 protein disulfide isomerase PDIL2-1, expressed, Protein disulfide isomerase-like 2-1, disulfide isomerase-like 2-1	16	16	16	50.1	50.1	50.1	323.31	2.69675	3.00412	2.51616	2.88483	2.95952	2.72669	3.24929	3.23396	1.85995	2.68231	2.89805	2.59642	2.70993	2.67562	2.81465	3.00641	2.83748	2.42669
W5ALA0	LOC_OS05G06440.1	protein DnaJ, dnaJ homolog subfamily B member 11 precursor, putative, expressed	7	7	7	28.6	28.6	28.6	79.412	-0.839121	-1.08743	-2.43804	-1.48377	-1.35221	-1.21977	-0.572374	-0.996367	-0.707211	-0.280275	-0.889036	-0.883526	-1.01698	-1.35517	-1.46788	-1.44771	-1.26458	-2.1141
W4ZZ26	LOC_OS05G06460.1	dihydrolipoyl dehydrogenase, putative, expressed, Dihydrolipoyl dehydrogenase 2, chloroplastic	18	18	18	43.9	43.9	43.9	323.31	2.25257	2.57935	2.79978	2.75216	2.54767	2.30549	2.93233	2.70214	2.78922	2.77219	3.10786	2.74892	2.35967	2.52455	2.84722	2.72086	1.98709	1.98681
Q2TN84	LOC_OS05G06500.1	universal stress protein domain containing protein, putative, expressed, stress protein A-like protein	6	6	2	54.8	54.8	28.3	87.083	0.677256	0.893393	1.14755	0.959885	0.954611	0.0738964	1.58508	0.808252	0.394672	0.642626	0.883307	0.499958	0.732714	0.0268936	0.905401	0.634899	1.14593	-0.0726719
W5A959	LOC_OS05G06980.1	No description available.	4	4	4	7.9	7.9	7.9	6.4612	-4.91922	-3.85085	-2.68336	-4.04331	-3.89801	-3.50089	-2.39299	-4.65276	-3.33503	-2.38806	-2.26784	-3.9253	-4.25027	-4.54033	-3.76231	-3.57058	-4.00162	-4.61805
W5A7X5	LOC_OS05G07030.1	arginyl-tRNA synthetase, putative, expressed, Arginine--tRNA ligase	14	14	1	28.1	28.1	1.8	48.138	-1.16065	-0.444681	0.0769672	0.225536	0.0320263	-0.416084	0	-0.111597	0.387983	-0.0535755	-0.0470982	-0.180031	-0.433857	-0.741995	-0.0708313	0.0193768	-0.529585	-0.560656
Q06I90	LOC_OS05G07060.1	Fasciclin-like arabinogalactan protein 11, fasciclin domain containing protein, expressed	5	5	1	33.5	33.5	8	37.652	-1.65791	-0.468195	-2.42978	-0.857403	-4.69346	-0.985636	-4.3974	-3.76692	-4.40522	-3.21365	-2.90532	-4.23575	-0.485369	-3.12615	-0.32794	-3.11546	-0.814177	-3.78695
W5ALC0	LOC_OS05G07090.1	acyl-coenzyme A dehydrogenase, mitochondrial precursor, putative, expressed, A oxidase 4, peroxisomal	3	3	3	11	11	11	7.2891	-3.17443	-3.44212	-4.63491	-2.96243	-4.45038	-2.61276	-2.49341	-2.22148	-3.35759	-1.21163	-2.95975	-2.6335	-4.2322	-4.06628	-2.93833	-3.15704	-3.4459	-3.08353
A0A096UQR1	LOC_OS05G07130.1	6PF-2-K%2FFru-2,6-P2ASE liver isozyme, putative, expressed, phosphofructo-2-kinase/fructose-2,6-bisphosphatase	4	4	4	7.9	7.9	7.9	13.466	-3.52349	-4.61283	-3.15243	-4.55906	-3.08355	-3.59292	-1.95552	-2.84686	-4.19897	-2.94649	-1.84731	-4.92948	-2.16751	-2.17386	-3.99449	-4.0812	-1.46106	-3.48301
W5AM16	LOC_OS05G07130.1	6PF-2-K%2FFru-2,6-P2ASE liver isozyme, putative, expressed, phosphofructo-2-kinase/fructose-2,6-bisphosphatase	12	12	12	21.8	21.8	21.8	36.554	-0.92478	-0.111813	-0.592485	-0.37047	-0.608671	-0.671898	-0.273699	-1.40732	-0.559483	-0.88657	-0.241386	-0.18553	-0.427679	-0.360464	-0.655638	-0.473253	-0.548979	-0.583391
A0A0C4BIR6	LOC_OS05G07700.1	ribosomal protein, putative, expressed, 60S ribosomal protein L10, 60S ribosomal protein L10-2	17	17	17	62.6	62.6	62.6	281.44	2.9084	3.2233	4.90962	4.29382	3.28311	3.13426	3.88892	3.86054	3.06317	3.24487	3.26585	3.0071	3.0449	3.44399	4.00276	3.99725	2.95125	2.70997
W5GWM9	LOC_OS05G08360.1	Probable mediator of RNA polymerase II transcription subunit 36b, rRNA 2-O-methyltransferase fibrillarin 2, putative, expressed	8	8	6	53.7	53.7	41.3	81.513	0.413076	0.751146	0.30751	0.144485	0.4788	0.326187	0.375341	-0.145708	-0.0886478	0.240608	-0.0596466	-0.510778	0.544857	1.17428	0.746271	0.820826	0.82332	0.921711
W5GRK8	LOC_OS05G08370.1	Cellulose synthase A catalytic subunit, CESA1 - cellulose synthase, expressed, Probable cellulose synthase A catalytic subunit 1 [UDP-forming]	5	5	3	6.3	6.3	4.8	20.874	-3.72813	-2.54777	-1.91545	-4.10296	-1.7215	-1.60574	-1.72726	-3.67592	-2.33657	-3.8892	-4.59705	-1.87817	-1.98074	-1.92255	-2.27068	-3.34255	-2.23107	-2.36585
W5A9C9	LOC_OS05G08920.1	late embryogenesis abundant protein, putative, expressed	2	2	2	21.3	21.3	21.3	27.171	-2.95975	-1.99606	-2.13998	-2.33891	-3.34792	-2.32498	-2.9037	-3.85181	-2.47721	-4.92427	-4.58893	-2.82477	-3.62606	-2.33036	-3.10263	-4.03301	-3.09764	-3.57036
W4ZWW0	LOC_OS05G08930.1	chloroplast lumen common family protein, putative, expressed	6	6	6	14.9	14.9	14.9	10.162	-1.76389	-1.40058	-1.9643	-1.0197	-1.73172	-0.921772	-1.71049	-1.41821	-1.79991	-1.54107	-1.72404	-1.79785	-1.4031	-0.661816	-1.54075	-1.51232	-1.60894	-1.26992
W5A810	LOC_OS05G09440.1	NADP-dependent malic enzyme, NADP-dependent malic enzyme, chloroplast precursor, putative, expressed	9	9	0	25.3	25.3	0	153.64	-0.837635	0.164831	-0.116772	-0.494026	-0.126684	-0.0537033	0.233877	0.0890369	-0.0621185	-0.373953	0.412575	0.413603	-0.389986	-0.23448	-0.401958	-0.265911	-0.735586	-0.555637
W5A977	LOC_OS05G09490.1	beta type-7, peptidase, T1 family, putative, expressed	4	4	1	16.5	16.5	5.1	21.888	-2.76888	-4.65392	-1.79222	-1.43009	-2.76799	-4.09378	-1.24297	-0.857183	-2.72178	-2.09295	-1.23293	-1.65252	-4.29516	-4.19468	-1.4466	-1.7756	-2.92104	-4.0258
W5HEH9	LOC_OS05G09740.1	HAD superfamily phosphatase, putative, expressed	10	3	3	56.6	11.5	11.5	7.8996	1.29928	1.06147	1.16711	2.38428	0.717859	0.709497	0.0758209	0	-0.427608	-0.0552845	-0.673801	-0.0998669	0.837898	1.2467	1.46421	2.04134	1.11673	1.19944
W5E7Q0	LOC_OS05G10330.1	kDa glycoprotein, HAD superfamily phosphatase, putative, expressed	5	5	5	20.7	20.7	20.7	25.988	-0.382017	-0.81983	-0.549789	-0.378271	-2.14191	-1.94292	-4.3588	-3.49227	-3.1901	-3.39473	-3.1148	-2.53754	-0.616356	-1.12878	-1.01047	-1.00346	-0.932098	-3.26175
W5DNF1	LOC_OS05G10330.1	kDa glycoprotein, HAD superfamily phosphatase, putative, expressed	14	14	5	41.3	41.3	12.8	323.31	4.73627	4.93953	4.91433	4.8936	4.80795	4.81918	4.59044	4.47037	3.35695	3.49697	4.06943	4.04413	5.11453	5.06551	5.2186	5.14655	5.13125	4.78127
W5A901	LOC_OS05G11090.1	thioredoxin, putative, expressed, Thioredoxin-like 2, chloroplastic, Thioredoxin-like 2-1, chloroplastic	3	3	1	34.3	34.3	8.6	37.216	-3.3324	-1.36914	-1.08578	-0.777933	-1.7339	-1.51867	-1.28593	-1.11026	-1.82397	-2.06267	-1.12887	-1.15661	-1.55386	-3.97222	-3.9154	-1.26937	-1.81421	-3.51902
W5DHN1	LOC_OS05G11550.1	threonine-protein phosphatase 5, serine/threonine protein phosphatase 5, putative, expressed	8	8	1	21.1	21.1	2.7	82.22	-1.76271	-0.825796	-0.744644	-0.990156	-0.60424	0.0950871	-0.734514	-1.28613	-1.37719	-1.55193	-1.03879	-1.44683	-1.19338	-1.31785	-1.09585	-1.1821	-1.2437	-1.12746
A0A077RY29	LOC_OS05G11780.1	Mitochondrial dicarboxylate/tricarboxylate transporter DTC, mitochondrial carrier protein, putative, expressed	12	12	10	56.5	56.5	49.7	148.74	0.716276	0.141226	1.93556	1.68752	0.514395	0.577286	0.829815	0.764139	0.111639	0.826719	0.549171	0.180073	0.398731	0.190742	0.824392	1.2934	0.0818901	0.448915
W4ZZ25	LOC_OS05G11780.1	Mitochondrial dicarboxylate/tricarboxylate transporter DTC, mitochondrial carrier protein, putative, expressed	10	8	8	50.3	43.4	43.4	85.735	0.35743	1.00319	1.48997	1.05251	1.77734	1.64589	1.59987	1.62641	0.872154	1.29892	1.18604	0.812162	1.58596	1.32827	1.71042	1.99109	1.51384	1.03795
W4ZZZ2	LOC_OS05G11910.1	esterase/lipase At5g45910, GDSL-like lipase/acylhydrolase, putative, expressed	1	1	1	5.3	5.3	5.3	12.286	-2.97982	-1.87503	-4.53952	-2.9068	-4.50581	-4.75114	-2.29996	-2.41936	-3.34825	-3.91301	-0.819151	-0.329287	-1.52453	-0.187725	-0.804916	-3.36493	-1.61618	-4.06757
W5A8Z9	LOC_OS05G14194.1	glyoxalase family protein, putative, expressed, Probable lactoylglutathione lyase, chloroplast	9	7	0	40.1	31.8	0	61.974	-0.472582	0.323099	0.15531	0.0949955	0.524546	-0.00469208	0.833241	-0.411829	0.285322	-0.375412	0.299995	-0.0335045	0.186817	0.325459	0.473352	0.505856	-0.146427	-0.0211277
W5HG92	LOC_OS05G15140.1	expressed protein, WPP domain-interacting tail-anchored protein 1	2	2	2	3	3	3	3.5392	-3.2669	-2.8816	-3.90399	-4.56611	-4.33104	-3.65425	-3.14139	-2.59519	-3.43954	-3.53162	-3.47639	-3.65047	-4.902	0.16465	-3.16576	-0.100739	-0.152447	-2.94359
W5D9G4	LOC_OS05G22614.1	PTAC16, putative, expressed	8	4	4	64.1	32.8	32.8	51.738	0.249268	0.839197	0.848091	0.69595	-0.090353	0.46578	-3.15708	-4.19819	-3.18159	-4.42388	-4.1702	-3.65225	0.460852	0.387453	1.13918	0.89072	0.229885	0.155746
A0A077RU36	LOC_OS05G22614.1	PTAC16, putative, expressed	28	28	24	66.7	66.7	54.4	323.31	4.87578	5.25307	5.69197	5.45798	5.01428	5.04463	5.48978	5.56903	5.24012	5.30959	5.23597	4.97112	4.97977	4.76249	5.42633	5.43241	4.70071	4.6004
B2ZGL2	LOC_OS05G22940.1	Acetyl-CoA carboxylase, acetyl-CoA carboxylase, putative, expressed, Acetyl-CoA carboxylase 2	34	34	33	21.9	21.9	21.3	152.16	0.471785	0.581053	1.15169	1.08966	0.88032	0.552193	0.883036	0.562927	0.989521	1.47712	1.06303	0.940512	1.15693	0.765224	1.04779	0.870354	0.689428	0.480074
W5C892	LOC_OS05G22970.1	glyoxalase family protein, putative, expressed, Lactoylglutathione lyase	6	6	6	35.4	35.4	35.4	20.543	-1.38102	-1.36291	-2.08747	-2.29535	-1.30994	-1.22367	-1.32337	-1.33901	-1.0852	-1.24609	-1.57966	-1.85163	-0.751217	-1.21923	-0.995234	-1.20026	-1.01454	-1.6034
W5EYN9	LOC_OS05G23600.1	dolichyl-diphosphooligosaccharide--protein glycosyltransferase 67 kDasubunit precursor, putative, expressed, Dolichyl-diphosphooligosaccharide--protein glycosyltransferase subunit 1A, glycosyltransferase subunit 1A	2	2	2	4.8	4.8	4.8	14.12	-3.57856	-3.82953	-2.8343	-3.51005	-3.63643	-3.3596	-3.44928	-2.95513	-2.74721	-4.90612	-3.7609	-4.55611	-3.83494	-3.51545	-4.06382	-4.15052	-3.91649	-4.34173
W5HEN1	LOC_OS05G23620.1	cytochrome c1-1, heme protein, mitochondrial precursor, putative, expressed, Cytochrome c1-1, heme protein, mitochondrial	4	4	4	28.9	28.9	28.9	73.443	-0.997749	-0.391302	0.151464	0.515568	0.430374	-3.02883	0.0857162	0.0227528	-2.98509	-0.56748	-0.14831	-0.467213	-0.226151	-0.178919	0.0750141	-0.0983601	-0.727196	-0.237413
W5A3R2	LOC_OS05G23740.1	protein DnaK, DnaK family protein, putative, expressed	26	2	0	60.7	4.9	0	100.62	-1.95799	-1.97813	-4.8413	-1.35897	-4.51111	-4.2784	-4.00888	-4.03668	-3.12072	-4.0805	-3.49901	-3.37662	-4.25058	-3.15296	-4.64358	-3.91805	-2.16982	-3.44358
W4ZY98	LOC_OS05G23740.1	protein DnaK, DnaK family protein, putative, expressed	46	25	1	56.9	31.9	1.8	323.31	4.47957	4.9452	4.93192	4.99774	4.34825	4.55919	4.72562	4.89349	4.28743	4.70458	4.54324	4.28473	4.84425	4.7365	5.11652	5.00069	4.44112	4.40698
W4ZUD0	LOC_OS05G23860.1	rab GDP dissociation inhibitor alpha, putative, expressed, Rab GDP dissociation inhibitor	7	4	1	17.3	11.4	3.1	31.194	-1.77296	-1.80378	-1.39049	-1.46773	-1.57315	-1.61633	-1.32919	-1.54126	-1.65602	-1.98808	-1.12763	-1.24608	-1.56626	-1.89989	-1.25216	-1.46955	-1.50536	-1.59027
W4ZQU2	LOC_OS05G23860.1	rab GDP dissociation inhibitor alpha, putative, expressed, Rab GDP dissociation inhibitor	9	9	5	26.3	26.3	16.7	24.57	-1.68385	-1.87479	-0.84491	-0.674854	-1.26429	-1.41458	-1.04342	-0.866119	-0.947958	-0.829103	-1.29671	-1.52787	-1.90943	-1.47486	-0.789192	-0.675211	-1.78316	-2.1406
W5AHA8	LOC_OS05G24601.1	Coatomer subunit delta, coatomer subunit delta, putative, expressed, Coatomer subunit delta-2	11	11	2	40.4	40.4	6.7	323.31	0.891581	1.20321	0.606188	0.831318	1.57759	1.97321	1.21201	1.21245	0.97999	1.06605	1.19523	0.86273	1.07607	0.664726	1.17447	1.00292	1.10482	0.82996
W5CBZ5	LOC_OS05G24970.1	LSM domain containing protein, expressed, ribonucleoprotein Sm D2	4	4	4	37	37	37	56.422	-2.62316	-1.96689	-0.675079	-0.510586	-1.70234	-1.66402	-1.2197	-1.20581	-3.90505	-4.68124	-1.22949	-1.66081	-1.17116	-1.23356	-0.585798	-0.616581	-1.44799	-1.62994
W5B755	LOC_OS05G25850.1	Superoxide dismutase [Mn], mitochondrial, 3.1, mitochondrial, superoxide dismutase, mitochondrial precursor, putative, expressed	3	2	2	34.6	24	24	11.015	-3.28021	-2.52462	-4.60224	-3.55365	-4.06349	-3.78377	0.194727	0.645245	0.247169	0.592079	-0.0359745	0.241821	-0.55793	-0.451609	-0.443499	0.414686	-0.800692	-0.371059
W5C275	LOC_OS05G25850.1	Superoxide dismutase [Mn], mitochondrial, 3.1, mitochondrial, superoxide dismutase, mitochondrial precursor, putative, expressed	9	9	0	49.1	49.1	0	115.42	0.627024	0.515266	1.90235	1.79631	0.885004	0.587008	1.2409	1.26831	0.985451	0.879242	0.566618	0.197161	0.500336	0.899204	1.42447	1.25001	0.394405	0.544762
W5F5K9	LOC_OS05G26926.1	protein DnaJ, chaperone protein dnaJ, putative, expressed	20	3	3	72.5	10.4	10.4	47.545	-3.19381	-0.300879	-2.50728	0.0100327	-0.0399742	-0.35071	0.106266	1.1445	-0.850029	-1.19548	0.588419	-1.38485	-0.205326	0.714008	-0.298717	-3.73812	-0.153931	0.0923233
W5FW62	LOC_OS05G26926.1	protein DnaJ, chaperone protein dnaJ, putative, expressed	21	21	4	64.4	64.4	13.9	323.31	1.86779	1.81536	2.44376	1.96004	1.69705	1.66237	1.47401	1.73949	0.846182	0.947189	1.58075	1.4505	1.82876	1.63351	1.95274	1.90875	1.98495	1.62004
W4ZSN1	LOC_OS05G27100.1	No description available.	5	5	5	63.2	63.2	63.2	323.31	4.07531	4.28652	2.92276	3.53505	4.03579	3.86091	3.48085	3.60884	2.26515	1.98911	4.41977	5.10371	4.48487	4.85686	3.65269	3.70122	4.67889	4.37195
W5AIM8	LOC_OS05G27870.1	acetyltransferase 25, NatB auxiliary subunit	2	2	2	7.4	7.4	7.4	21.727	-2.83574	-4.46681	-4.2866	-3.923	-2.94231	-3.3907	-2.46152	-1.92362	-3.68314	-3.31849	-2.63297	-2.76885	-2.86137	-2.58001	-2.72899	-2.99718	-4.22151	-2.04554
W5HXT3	LOC_OS05G28190.1	RANBP2-like and GRIP domain-containing protein, ranBP1 domain containing protein, expressed	5	4	0	19.4	16.9	0	42.947	-4.00757	-3.47944	-1.7167	-3.07947	-3.67412	-4.02318	-3.82529	-3.40451	-3.42888	-4.77831	-3.64959	-4.35096	-3.76084	-5.21049	-3.72352	-3.86175	-2.59312	-4.05023
[truncated: 1,143 more rows]

## Sheet: Table S2
List of proteins from proteome analysis with significantly different abundance among the cultivars
[truncated: 77 more rows]

## Sheet: Table S3
GO enrichment of subcluster II and V of significantly deregulated proteins
[truncated: 30 more rows]

[truncated: 2 more sheets: Table S4, Table S5]
